# Supplementary material for: Association between human blood metabolome and the risk of hypertension
Source: BMC Genom Data. 2023 Dec 15;24:79. doi: 10.1186/s12863-023-01180-z (PMC10724971; doi:10.1186/s12863-023-01180-z)
Supplement: Supplementary file 1 — Supplementary Material 1 [file 12863_2023_1180_MOESM1_ESM.xlsx]

## Sheet: Table S1
Table S1. Description of Metabolome assayed in CLSA cohorts.
Metabolites	Super Pathway	Sub Pathway	Sample size
(N(1) + N(8))-acetylspermidine	Amino Acid	Polyamine Metabolism	8219
1-methyl-4-imidazoleacetate	Amino Acid	Histidine Metabolism	8090
1-methyl-5-imidazoleacetate	Amino Acid	Histidine Metabolism	8171
1-methylhistidine	Amino Acid	Histidine Metabolism	8226
1-ribosyl-imidazoleacetate*	Amino Acid	Histidine Metabolism	8205
2-aminobutyrate	Amino Acid	Glutathione Metabolism	8242
2-hydroxy-3-methylvalerate	Amino Acid	Leucine, Isoleucine and Valine Metabolism	8246
2-hydroxy-4-(methylthio)butanoic acid	Amino Acid	Methionine, Cysteine, SAM and Taurine Metabolism	8255
2-hydroxybutyrate/2-hydroxyisobutyrate	Amino Acid	Glutathione Metabolism	8215
2-hydroxyphenylacetate	Amino Acid	Phenylalanine Metabolism	7564
2-ketocaprylate	Amino Acid	Leucine, Isoleucine and Valine Metabolism	8240
2-methylserine	Amino Acid	Glycine, Serine and Threonine Metabolism	7722
2-oxoarginine*	Amino Acid	Urea cycle; Arginine and Proline Metabolism	8223
2,3-dihydroxy-2-methylbutyrate	Amino Acid	Leucine, Isoleucine and Valine Metabolism	8018
2,3-dihydroxy-5-methylthio-4-pentenoate (DMTPA)*	Amino Acid	Methionine, Cysteine, SAM and Taurine Metabolism	8225
3-(4-hydroxyphenyl)lactate	Amino Acid	Tyrosine Metabolism	8259
3-amino-2-piperidone	Amino Acid	Urea cycle; Arginine and Proline Metabolism	8237
3-hydroxy-2-ethylpropionate	Amino Acid	Leucine, Isoleucine and Valine Metabolism	8238
3-hydroxyisobutyrate	Amino Acid	Leucine, Isoleucine and Valine Metabolism	8177
3-indoxyl sulfate	Amino Acid	Tryptophan Metabolism	8242
3-methoxytyramine sulfate	Amino Acid	Tyrosine Metabolism	5419
3-methoxytyrosine	Amino Acid	Tyrosine Metabolism	8258
3-methyl-2-oxobutyrate	Amino Acid	Leucine, Isoleucine and Valine Metabolism	8254
3-methyl-2-oxovalerate	Amino Acid	Leucine, Isoleucine and Valine Metabolism	8257
3-methylglutaconate	Amino Acid	Leucine, Isoleucine and Valine Metabolism	8197
3-methylglutarylcarnitine (2)	Amino Acid	Leucine, Isoleucine and Valine Metabolism	8220
3-methylhistidine	Amino Acid	Histidine Metabolism	8289
4-acetamidobutanoate	Amino Acid	Polyamine Metabolism	8154
4-guanidinobutanoate	Amino Acid	Guanidino and Acetamido Metabolism	8144
4-hydroxyglutamate	Amino Acid	Glutamate Metabolism	7226
4-hydroxyphenylacetate	Amino Acid	Phenylalanine Metabolism	7906
4-hydroxyphenylacetoylcarnitine	Amino Acid	Tyrosine Metabolism	7523
4-hydroxyphenylpyruvate	Amino Acid	Tyrosine Metabolism	7813
4-methoxyphenol sulfate	Amino Acid	Tyrosine Metabolism	7500
4-methyl-2-oxopentanoate	Amino Acid	Leucine, Isoleucine and Valine Metabolism	8255
5-(galactosylhydroxy)-L-lysine	Amino Acid	Lysine Metabolism	6898
5-hydroxyindole sulfate	Amino Acid	Tryptophan Metabolism	6163
5-hydroxylysine	Amino Acid	Lysine Metabolism	8128
5-methylthioadenosine (MTA)	Amino Acid	Polyamine Metabolism	8210
5-oxoproline	Amino Acid	Glutathione Metabolism	8247
6-bromotryptophan	Amino Acid	Tryptophan Metabolism	8214
6-oxopiperidine-2-carboxylate	Amino Acid	Lysine Metabolism	8032
8-methoxykynurenate	Amino Acid	Tryptophan Metabolism	6938
acisoga	Amino Acid	Polyamine Metabolism	7489
alanine	Amino Acid	Alanine and Aspartate Metabolism	8265
alpha-hydroxyisocaproate	Amino Acid	Leucine, Isoleucine and Valine Metabolism	8250
alpha-hydroxyisovalerate	Amino Acid	Leucine, Isoleucine and Valine Metabolism	8208
alpha-ketobutyrate	Amino Acid	Methionine, Cysteine, SAM and Taurine Metabolism	8192
alpha-ketoglutaramate*	Amino Acid	Glutamate Metabolism	8210
anthranilate	Amino Acid	Tryptophan Metabolism	5773
argininate*	Amino Acid	Urea cycle; Arginine and Proline Metabolism	8226
arginine	Amino Acid	Urea cycle; Arginine and Proline Metabolism	8237
asparagine	Amino Acid	Alanine and Aspartate Metabolism	8245
aspartate	Amino Acid	Alanine and Aspartate Metabolism	8253
beta-citrylglutamate	Amino Acid	Glutamate Metabolism	8226
beta-hydroxyisovalerate	Amino Acid	Leucine, Isoleucine and Valine Metabolism	8201
beta-hydroxyisovaleroylcarnitine	Amino Acid	Leucine, Isoleucine and Valine Metabolism	8232
betaine	Amino Acid	Glycine, Serine and Threonine Metabolism	8232
C-glycosyltryptophan	Amino Acid	Tryptophan Metabolism	8204
carboxyethyl-GABA	Amino Acid	Glutamate Metabolism	8090
catechol glucuronide	Amino Acid	Tyrosine Metabolism	4698
citramalate	Amino Acid	Glutamate Metabolism	7125
citrulline	Amino Acid	Urea cycle; Arginine and Proline Metabolism	8157
creatine	Amino Acid	Creatine Metabolism	8285
creatinine	Amino Acid	Creatine Metabolism	8239
cys-gly, oxidized	Amino Acid	Glutathione Metabolism	8256
cystathionine	Amino Acid	Methionine, Cysteine, SAM and Taurine Metabolism	8014
cysteine	Amino Acid	Methionine, Cysteine, SAM and Taurine Metabolism	8216
cysteine s-sulfate	Amino Acid	Methionine, Cysteine, SAM and Taurine Metabolism	8229
cysteine-glutathione disulfide	Amino Acid	Glutathione Metabolism	7812
cysteinylglycine	Amino Acid	Glutathione Metabolism	8214
cysteinylglycine disulfide*	Amino Acid	Glutathione Metabolism	8216
cystine	Amino Acid	Methionine, Cysteine, SAM and Taurine Metabolism	8177
dimethylarginine (SDMA + ADMA)	Amino Acid	Urea cycle; Arginine and Proline Metabolism	8233
dimethylglycine	Amino Acid	Glycine, Serine and Threonine Metabolism	8224
dopamine 3-O-sulfate	Amino Acid	Tyrosine Metabolism	8252
dopamine 4-sulfate	Amino Acid	Tyrosine Metabolism	6888
ethylmalonate	Amino Acid	Leucine, Isoleucine and Valine Metabolism	8172
formiminoglutamate	Amino Acid	Histidine Metabolism	8175
fructosyllysine	Amino Acid	Lysine Metabolism	8238
gentisate	Amino Acid	Tyrosine Metabolism	8013
glutamate	Amino Acid	Glutamate Metabolism	8287
glutamine	Amino Acid	Glutamate Metabolism	8253
glutarylcarnitine (C5-DC)	Amino Acid	Lysine Metabolism	8238
glycine	Amino Acid	Glycine, Serine and Threonine Metabolism	8262
guanidinoacetate	Amino Acid	Creatine Metabolism	8238
histidine	Amino Acid	Histidine Metabolism	8223
homoarginine	Amino Acid	Urea cycle; Arginine and Proline Metabolism	8265
homocitrulline	Amino Acid	Urea cycle; Arginine and Proline Metabolism	7998
homovanillate (HVA)	Amino Acid	Tyrosine Metabolism	6320
hydantoin-5-propionate	Amino Acid	Histidine Metabolism	8164
hydroxy-N6,N6,N6-trimethyllysine*	Amino Acid	Lysine Metabolism	8190
hydroxyasparagine**	Amino Acid	Alanine and Aspartate Metabolism	8206
hypotaurine	Amino Acid	Methionine, Cysteine, SAM and Taurine Metabolism	8212
imidazole lactate	Amino Acid	Histidine Metabolism	8256
imidazole propionate	Amino Acid	Histidine Metabolism	7776
indole-3-carboxylate	Amino Acid	Tryptophan Metabolism	4989
indoleacetate	Amino Acid	Tryptophan Metabolism	8208
indoleacetoylcarnitine*	Amino Acid	Tryptophan Metabolism	7777
indoleacetylglutamine	Amino Acid	Tryptophan Metabolism	6161
indolebutyrate	Amino Acid	Tryptophan Metabolism	4423
indolelactate	Amino Acid	Tryptophan Metabolism	8233
indolepropionate	Amino Acid	Tryptophan Metabolism	8153
isobutyrylcarnitine (C4)	Amino Acid	Leucine, Isoleucine and Valine Metabolism	8243
isobutyrylglycine	Amino Acid	Leucine, Isoleucine and Valine Metabolism	7465
isoleucine	Amino Acid	Leucine, Isoleucine and Valine Metabolism	8255
isovalerate (i5:0)	Amino Acid	Leucine, Isoleucine and Valine Metabolism	7862
isovalerylcarnitine (C5)	Amino Acid	Leucine, Isoleucine and Valine Metabolism	8266
isovalerylglycine	Amino Acid	Leucine, Isoleucine and Valine Metabolism	7100
kynurenate	Amino Acid	Tryptophan Metabolism	8241
kynurenine	Amino Acid	Tryptophan Metabolism	8244
lanthionine	Amino Acid	Methionine, Cysteine, SAM and Taurine Metabolism	7760
leucine	Amino Acid	Leucine, Isoleucine and Valine Metabolism	8252
lysine	Amino Acid	Lysine Metabolism	8250
methionine	Amino Acid	Methionine, Cysteine, SAM and Taurine Metabolism	8222
methionine sulfone	Amino Acid	Methionine, Cysteine, SAM and Taurine Metabolism	8254
methionine sulfoxide	Amino Acid	Methionine, Cysteine, SAM and Taurine Metabolism	8243
methylsuccinate	Amino Acid	Leucine, Isoleucine and Valine Metabolism	7965
methylsuccinoylcarnitine	Amino Acid	Leucine, Isoleucine and Valine Metabolism	8004
N-acetyl-1-methylhistidine*	Amino Acid	Histidine Metabolism	7588
N-acetyl-2-aminoadipate	Amino Acid	Lysine Metabolism	7606
N-acetyl-3-methylhistidine*	Amino Acid	Histidine Metabolism	7018
N-acetyl-aspartyl-glutamate (NAAG)	Amino Acid	Glutamate Metabolism	7705
N-acetyl-isoputreanine	Amino Acid	Polyamine Metabolism	8236
N-acetylalanine	Amino Acid	Alanine and Aspartate Metabolism	8220
N-acetylarginine	Amino Acid	Urea cycle; Arginine and Proline Metabolism	8271
N-acetylasparagine	Amino Acid	Alanine and Aspartate Metabolism	7935
N-acetylaspartate (NAA)	Amino Acid	Alanine and Aspartate Metabolism	8148
N-acetylcarnosine	Amino Acid	Histidine Metabolism	8233
N-acetylcitrulline	Amino Acid	Urea cycle; Arginine and Proline Metabolism	7324
N-acetylglutamate	Amino Acid	Glutamate Metabolism	7802
N-acetylglutamine	Amino Acid	Glutamate Metabolism	8181
N-acetylglycine	Amino Acid	Glycine, Serine and Threonine Metabolism	8250
N-acetylhistidine	Amino Acid	Histidine Metabolism	7054
N-acetylisoleucine	Amino Acid	Leucine, Isoleucine and Valine Metabolism	7223
N-acetylkynurenine (2)	Amino Acid	Tryptophan Metabolism	6193
N-acetylleucine	Amino Acid	Leucine, Isoleucine and Valine Metabolism	7905
N-acetylmethionine	Amino Acid	Methionine, Cysteine, SAM and Taurine Metabolism	7993
N-acetylphenylalanine	Amino Acid	Phenylalanine Metabolism	8228
N-acetylproline	Amino Acid	Urea cycle; Arginine and Proline Metabolism	7100
N-acetylputrescine	Amino Acid	Polyamine Metabolism	8243
N-acetylserine	Amino Acid	Glycine, Serine and Threonine Metabolism	8217
N-acetyltaurine	Amino Acid	Methionine, Cysteine, SAM and Taurine Metabolism	8160
N-acetylthreonine	Amino Acid	Glycine, Serine and Threonine Metabolism	8223
N-acetyltyrosine	Amino Acid	Tyrosine Metabolism	7841
N-acetylvaline	Amino Acid	Leucine, Isoleucine and Valine Metabolism	8218
N-alpha-acetylornithine	Amino Acid	Urea cycle; Arginine and Proline Metabolism	5606
N-carbamoylalanine	Amino Acid	Alanine and Aspartate Metabolism	7315
N-delta-acetylornithine	Amino Acid	Urea cycle; Arginine and Proline Metabolism	8259
N-formylanthranilic acid	Amino Acid	Tryptophan Metabolism	7534
N-formylmethionine	Amino Acid	Methionine, Cysteine, SAM and Taurine Metabolism	8235
N-formylphenylalanine	Amino Acid	Tyrosine Metabolism	7229
N-lactoyl isoleucine	Amino Acid	Leucine, Isoleucine and Valine Metabolism	7526
N-lactoyl leucine	Amino Acid	Leucine, Isoleucine and Valine Metabolism	7646
N-lactoyl phenylalanine	Amino Acid	Phenylalanine Metabolism	8223
N-lactoyl tyrosine	Amino Acid	Tyrosine Metabolism	6389
N-lactoyl valine	Amino Acid	Leucine, Isoleucine and Valine Metabolism	8133
N-methylhydroxyproline**	Amino Acid	Urea cycle; Arginine and Proline Metabolism	6902
N-methylproline	Amino Acid	Urea cycle; Arginine and Proline Metabolism	8299
N-methyltaurine	Amino Acid	Methionine, Cysteine, SAM and Taurine Metabolism	5440
N-succinyl-phenylalanine	Amino Acid	Phenylalanine Metabolism	6199
N,N-dimethylalanine	Amino Acid	Alanine and Aspartate Metabolism	8219
N,N,N-trimethyl-5-aminovalerate	Amino Acid	Lysine Metabolism	8214
N,N,N-trimethyl-alanylproline betaine (TMAP)	Amino Acid	Urea cycle; Arginine and Proline Metabolism	8220
N2-acetyl,N6-methyllysine	Amino Acid	Lysine Metabolism	8069
N2-acetyl,N6,N6-dimethyllysine	Amino Acid	Lysine Metabolism	7891
N2,N5-diacetylornithine	Amino Acid	Urea cycle; Arginine and Proline Metabolism	7596
N6-acetyllysine	Amino Acid	Lysine Metabolism	8242
N6-methyllysine	Amino Acid	Lysine Metabolism	8299
N6,N6-dimethyllysine	Amino Acid	Lysine Metabolism	8265
N6,N6,N6-trimethyllysine	Amino Acid	Lysine Metabolism	8180
ornithine	Amino Acid	Urea cycle; Arginine and Proline Metabolism	8255
p-cresol glucuronide*	Amino Acid	Tyrosine Metabolism	7969
phenol glucuronide	Amino Acid	Tyrosine Metabolism	4466
phenol sulfate	Amino Acid	Tyrosine Metabolism	8249
phenylacetate	Amino Acid	Phenylalanine Metabolism	7059
phenylalanine	Amino Acid	Phenylalanine Metabolism	8228
phenyllactate (PLA)	Amino Acid	Phenylalanine Metabolism	8235
phenylpyruvate	Amino Acid	Phenylalanine Metabolism	8241
picolinate	Amino Acid	Tryptophan Metabolism	7051
pipecolate	Amino Acid	Lysine Metabolism	8161
pro-hydroxy-pro	Amino Acid	Urea cycle; Arginine and Proline Metabolism	8208
proline	Amino Acid	Urea cycle; Arginine and Proline Metabolism	8257
S-1-pyrroline-5-carboxylate	Amino Acid	Glutamate Metabolism	8232
S-adenosylhomocysteine (SAH)	Amino Acid	Methionine, Cysteine, SAM and Taurine Metabolism	6142
S-carboxyethylcysteine	Amino Acid	Methionine, Cysteine, SAM and Taurine Metabolism	8010
S-methylcysteine	Amino Acid	Methionine, Cysteine, SAM and Taurine Metabolism	8239
S-methylcysteine sulfoxide	Amino Acid	Methionine, Cysteine, SAM and Taurine Metabolism	8255
S-methylmethionine	Amino Acid	Methionine, Cysteine, SAM and Taurine Metabolism	6674
sarcosine	Amino Acid	Glycine, Serine and Threonine Metabolism	8223
serine	Amino Acid	Glycine, Serine and Threonine Metabolism	8271
serotonin	Amino Acid	Tryptophan Metabolism	7498
spermidine	Amino Acid	Polyamine Metabolism	7348
succinoyltaurine	Amino Acid	Methionine, Cysteine, SAM and Taurine Metabolism	7897
taurine	Amino Acid	Methionine, Cysteine, SAM and Taurine Metabolism	8219
threonine	Amino Acid	Glycine, Serine and Threonine Metabolism	8245
thyroxine	Amino Acid	Tyrosine Metabolism	8262
tiglylcarnitine (C5:1-DC)	Amino Acid	Leucine, Isoleucine and Valine Metabolism	8097
trans-4-hydroxyproline	Amino Acid	Urea cycle; Arginine and Proline Metabolism	8252
trans-urocanate	Amino Acid	Histidine Metabolism	8198
tryptophan	Amino Acid	Tryptophan Metabolism	8235
tryptophan betaine	Amino Acid	Tryptophan Metabolism	8216
tyramine O-sulfate	Amino Acid	Tyrosine Metabolism	7254
tyrosine	Amino Acid	Tyrosine Metabolism	8252
urea	Amino Acid	Urea cycle; Arginine and Proline Metabolism	8238
valine	Amino Acid	Leucine, Isoleucine and Valine Metabolism	8247
vanillactate	Amino Acid	Tyrosine Metabolism	7935
vanillic alcohol sulfate	Amino Acid	Tyrosine Metabolism	5076
vanillylmandelate (VMA)	Amino Acid	Tyrosine Metabolism	8216
xanthurenate	Amino Acid	Tryptophan Metabolism	7965
1,5-anhydroglucitol (1,5-AG)	Carbohydrate	Glycolysis, Gluconeogenesis, and Pyruvate Metabolism	8139
3-phosphoglycerate	Carbohydrate	Glycolysis, Gluconeogenesis, and Pyruvate Metabolism	8196
arabitol/xylitol	Carbohydrate	Pentose Metabolism	8219
arabonate/xylonate	Carbohydrate	Pentose Metabolism	8211
erythronate*	Carbohydrate	Aminosugar Metabolism	8198
fructose	Carbohydrate	Fructose, Mannose and Galactose Metabolism	8137
galactonate	Carbohydrate	Fructose, Mannose and Galactose Metabolism	7518
glucose	Carbohydrate	Glycolysis, Gluconeogenesis, and Pyruvate Metabolism	8123
glucuronate	Carbohydrate	Aminosugar Metabolism	7988
glycerate	Carbohydrate	Glycolysis, Gluconeogenesis, and Pyruvate Metabolism	8222
lactate	Carbohydrate	Glycolysis, Gluconeogenesis, and Pyruvate Metabolism	8217
maltose	Carbohydrate	Glycogen Metabolism	6351
maltotriose	Carbohydrate	Glycogen Metabolism	4641
mannitol/sorbitol	Carbohydrate	Fructose, Mannose and Galactose Metabolism	8211
mannose	Carbohydrate	Fructose, Mannose and Galactose Metabolism	8212
N-acetylglucosamine/N-acetylgalactosamine	Carbohydrate	Aminosugar Metabolism	7940
N-acetylglucosaminylasparagine	Carbohydrate	Aminosugar Metabolism	8144
N-acetylneuraminate	Carbohydrate	Aminosugar Metabolism	8200
pyruvate	Carbohydrate	Glycolysis, Gluconeogenesis, and Pyruvate Metabolism	8259
ribitol	Carbohydrate	Pentose Metabolism	8128
sucrose	Carbohydrate	Disaccharides and Oligosaccharides	7803
xylose	Carbohydrate	Pentose Metabolism	6822
1-methylnicotinamide	Cofactors and Vitamins	Nicotinate and Nicotinamide Metabolism	8194
2-O-methylascorbic acid	Cofactors and Vitamins	Ascorbate and Aldarate Metabolism	8219
4-oxo-retinoic acid	Cofactors and Vitamins	Vitamin A Metabolism	7514
alpha-tocopherol	Cofactors and Vitamins	Tocopherol Metabolism	8192
ascorbic acid 2-sulfate	Cofactors and Vitamins	Ascorbate and Aldarate Metabolism	8089
ascorbic acid 3-sulfate*	Cofactors and Vitamins	Ascorbate and Aldarate Metabolism	8186
beta-cryptoxanthin	Cofactors and Vitamins	Vitamin A Metabolism	8226
bilirubin (E,E)*	Cofactors and Vitamins	Hemoglobin and Porphyrin Metabolism	8263
bilirubin (E,Z or Z,E)*	Cofactors and Vitamins	Hemoglobin and Porphyrin Metabolism	8238
bilirubin (Z,Z)	Cofactors and Vitamins	Hemoglobin and Porphyrin Metabolism	8261
biliverdin	Cofactors and Vitamins	Hemoglobin and Porphyrin Metabolism	8262
carotene diol (1)	Cofactors and Vitamins	Vitamin A Metabolism	8256
carotene diol (2)	Cofactors and Vitamins	Vitamin A Metabolism	8196
carotene diol (3)	Cofactors and Vitamins	Vitamin A Metabolism	7650
delta-CEHC	Cofactors and Vitamins	Tocopherol Metabolism	6233
flavin adenine dinucleotide (FAD)	Cofactors and Vitamins	Riboflavin Metabolism	6257
gamma-CEHC	Cofactors and Vitamins	Tocopherol Metabolism	8258
gamma-CEHC glucuronide*	Cofactors and Vitamins	Tocopherol Metabolism	6305
gamma-tocopherol/beta-tocopherol	Cofactors and Vitamins	Tocopherol Metabolism	8231
gulonate*	Cofactors and Vitamins	Ascorbate and Aldarate Metabolism	7731
N1-Methyl-2-pyridone-5-carboxamide	Cofactors and Vitamins	Nicotinate and Nicotinamide Metabolism	8177
nicotinamide	Cofactors and Vitamins	Nicotinate and Nicotinamide Metabolism	8110
oxalate (ethanedioate)	Cofactors and Vitamins	Ascorbate and Aldarate Metabolism	8181
pantoate	Cofactors and Vitamins	Pantothenate and CoA Metabolism	7662
pantothenate	Cofactors and Vitamins	Pantothenate and CoA Metabolism	8194
pyridoxal	Cofactors and Vitamins	Vitamin B6 Metabolism	8021
pyridoxate	Cofactors and Vitamins	Vitamin B6 Metabolism	8089
quinolinate	Cofactors and Vitamins	Nicotinate and Nicotinamide Metabolism	8203
retinol (Vitamin A)	Cofactors and Vitamins	Vitamin A Metabolism	8247
threonate	Cofactors and Vitamins	Ascorbate and Aldarate Metabolism	8151
trigonelline (N'-methylnicotinate)	Cofactors and Vitamins	Nicotinate and Nicotinamide Metabolism	8272
aconitate [cis or trans]	Energy	TCA Cycle	8262
alpha-ketoglutarate	Energy	TCA Cycle	8212
citraconate/glutaconate	Energy	TCA Cycle	8263
citrate	Energy	TCA Cycle	8260
malate	Energy	TCA Cycle	8187
phosphate	Energy	Oxidative Phosphorylation	8247
succinate	Energy	TCA Cycle	7943
succinylcarnitine (C4-DC)	Energy	TCA Cycle	8212
(16 or 17)-methylstearate (a19:0 or i19:0)	Lipid	Fatty Acid, Branched	8239
(2 or 3)-decenoate (10:1n7 or n8)	Lipid	Medium Chain Fatty Acid	8124
(R)-3-hydroxybutyrylcarnitine	Lipid	Fatty Acid Metabolism (Acyl Carnitine, Hydroxy)	7787
(S)-3-hydroxybutyrylcarnitine	Lipid	Fatty Acid Metabolism (Acyl Carnitine, Hydroxy)	8249
1-(1-enyl-oleoyl)-GPE (P-18:1)*	Lipid	Lysoplasmalogen	8157
1-(1-enyl-palmitoyl)-2-arachidonoyl-GPC (P-16:0/20:4)*	Lipid	Plasmalogen	8251
1-(1-enyl-palmitoyl)-2-arachidonoyl-GPE (P-16:0/20:4)*	Lipid	Plasmalogen	8262
1-(1-enyl-palmitoyl)-2-linoleoyl-GPC (P-16:0/18:2)*	Lipid	Plasmalogen	8260
1-(1-enyl-palmitoyl)-2-linoleoyl-GPE (P-16:0/18:2)*	Lipid	Plasmalogen	8254
1-(1-enyl-palmitoyl)-2-oleoyl-GPC (P-16:0/18:1)*	Lipid	Plasmalogen	8222
1-(1-enyl-palmitoyl)-2-oleoyl-GPE (P-16:0/18:1)*	Lipid	Plasmalogen	8264
1-(1-enyl-palmitoyl)-2-palmitoleoyl-GPC (P-16:0/16:1)*	Lipid	Plasmalogen	8083
1-(1-enyl-palmitoyl)-2-palmitoyl-GPC (P-16:0/16:0)*	Lipid	Plasmalogen	8266
1-(1-enyl-palmitoyl)-GPC (P-16:0)*	Lipid	Lysoplasmalogen	8170
1-(1-enyl-palmitoyl)-GPE (P-16:0)*	Lipid	Lysoplasmalogen	8227
1-(1-enyl-stearoyl)-2-arachidonoyl-GPE (P-18:0/20:4)*	Lipid	Plasmalogen	8254
1-(1-enyl-stearoyl)-2-linoleoyl-GPE (P-18:0/18:2)*	Lipid	Plasmalogen	8261
1-(1-enyl-stearoyl)-2-oleoyl-GPE (P-18:0/18:1)	Lipid	Plasmalogen	8258
1-(1-enyl-stearoyl)-GPE (P-18:0)*	Lipid	Lysoplasmalogen	8249
1-arachidonoyl-GPC (20:4n6)*	Lipid	Lysophospholipid	8267
1-arachidonoyl-GPE (20:4n6)*	Lipid	Lysophospholipid	8270
1-arachidonylglycerol (20:4)	Lipid	Monoacylglycerol	7650
1-dihomo-linolenylglycerol (20:3)	Lipid	Monoacylglycerol	6470
1-lignoceroyl-GPC (24:0)	Lipid	Lysophospholipid	8208
1-linolenoyl-GPC (18:3)*	Lipid	Lysophospholipid	8261
1-linoleoyl-2-arachidonoyl-GPC (18:2/20:4n6)*	Lipid	Phosphatidylcholine (PC)	8063
1-linoleoyl-2-linolenoyl-GPC (18:2/18:3)*	Lipid	Phosphatidylcholine (PC)	8188
1-linoleoyl-GPC (18:2)	Lipid	Lysophospholipid	8262
1-linoleoyl-GPE (18:2)*	Lipid	Lysophospholipid	8279
1-linoleoyl-GPG (18:2)*	Lipid	Lysophospholipid	8115
1-linoleoyl-GPI (18:2)*	Lipid	Lysophospholipid	8268
1-linoleoylglycerol (18:2)	Lipid	Monoacylglycerol	8212
1-myristoyl-2-arachidonoyl-GPC (14:0/20:4)*	Lipid	Phosphatidylcholine (PC)	8264
1-myristoyl-2-palmitoyl-GPC (14:0/16:0)	Lipid	Phosphatidylcholine (PC)	8271
1-oleoyl-2-arachidonoyl-GPE (18:1/20:4)*	Lipid	Phosphatidylethanolamine (PE)	8121
1-oleoyl-2-docosahexaenoyl-GPC (18:1/22:6)*	Lipid	Phosphatidylcholine (PC)	8267
1-oleoyl-2-linoleoyl-GPE (18:1/18:2)*	Lipid	Phosphatidylethanolamine (PE)	8205
1-oleoyl-GPC (18:1)	Lipid	Lysophospholipid	8257
1-oleoyl-GPE (18:1)	Lipid	Lysophospholipid	8283
1-oleoyl-GPG (18:1)*	Lipid	Lysophospholipid	6990
1-oleoyl-GPI (18:1)	Lipid	Lysophospholipid	8252
1-oleoylglycerol (18:1)	Lipid	Monoacylglycerol	8225
1-palmitoleoyl-2-linolenoyl-GPC (16:1/18:3)*	Lipid	Phosphatidylcholine (PC)	7540
1-palmitoleoyl-GPC (16:1)*	Lipid	Lysophospholipid	8227
1-palmitoleoylglycerol (16:1)*	Lipid	Monoacylglycerol	6432
1-palmitoyl-2-arachidonoyl-GPC (16:0/20:4n6)	Lipid	Phosphatidylcholine (PC)	8238
1-palmitoyl-2-arachidonoyl-GPE (16:0/20:4)*	Lipid	Phosphatidylethanolamine (PE)	8257
1-palmitoyl-2-arachidonoyl-GPI (16:0/20:4)*	Lipid	Phosphatidylinositol (PI)	8057
1-palmitoyl-2-dihomo-linolenoyl-GPC (16:0/20:3n3 or 6)*	Lipid	Phosphatidylcholine (PC)	8230
1-palmitoyl-2-docosahexaenoyl-GPC (16:0/22:6)	Lipid	Phosphatidylcholine (PC)	8256
1-palmitoyl-2-docosahexaenoyl-GPE (16:0/22:6)*	Lipid	Phosphatidylethanolamine (PE)	8262
1-palmitoyl-2-linoleoyl-GPC (16:0/18:2)	Lipid	Phosphatidylcholine (PC)	8230
1-palmitoyl-2-linoleoyl-GPE (16:0/18:2)	Lipid	Phosphatidylethanolamine (PE)	8266
1-palmitoyl-2-linoleoyl-GPI (16:0/18:2)	Lipid	Phosphatidylinositol (PI)	8115
1-palmitoyl-2-oleoyl-GPC (16:0/18:1)	Lipid	Phosphatidylcholine (PC)	8249
1-palmitoyl-2-oleoyl-GPE (16:0/18:1)	Lipid	Phosphatidylethanolamine (PE)	8262
1-palmitoyl-2-oleoyl-GPI (16:0/18:1)*	Lipid	Phosphatidylinositol (PI)	8123
1-palmitoyl-2-palmitoleoyl-GPC (16:0/16:1)*	Lipid	Phosphatidylcholine (PC)	8276
1-palmitoyl-2-stearoyl-GPC (16:0/18:0)	Lipid	Phosphatidylcholine (PC)	8271
1-palmitoyl-GPC (16:0)	Lipid	Lysophospholipid	8232
1-palmitoyl-GPE (16:0)	Lipid	Lysophospholipid	8276
1-palmitoyl-GPG (16:0)*	Lipid	Lysophospholipid	7708
1-palmitoyl-GPI (16:0)	Lipid	Lysophospholipid	8246
1-stearoyl-2-arachidonoyl-GPC (18:0/20:4)	Lipid	Phosphatidylcholine (PC)	8253
1-stearoyl-2-arachidonoyl-GPE (18:0/20:4)	Lipid	Phosphatidylethanolamine (PE)	8259
1-stearoyl-2-arachidonoyl-GPI (18:0/20:4)	Lipid	Phosphatidylinositol (PI)	8134
1-stearoyl-2-docosahexaenoyl-GPC (18:0/22:6)	Lipid	Phosphatidylcholine (PC)	8257
1-stearoyl-2-docosahexaenoyl-GPE (18:0/22:6)*	Lipid	Phosphatidylethanolamine (PE)	8251
1-stearoyl-2-linoleoyl-GPC (18:0/18:2)*	Lipid	Phosphatidylcholine (PC)	8231
1-stearoyl-2-linoleoyl-GPE (18:0/18:2)*	Lipid	Phosphatidylethanolamine (PE)	8241
1-stearoyl-2-linoleoyl-GPI (18:0/18:2)	Lipid	Phosphatidylinositol (PI)	8113
1-stearoyl-2-oleoyl-GPC (18:0/18:1)	Lipid	Phosphatidylcholine (PC)	8257
1-stearoyl-2-oleoyl-GPE (18:0/18:1)	Lipid	Phosphatidylethanolamine (PE)	8273
1-stearoyl-2-oleoyl-GPI (18:0/18:1)*	Lipid	Phosphatidylinositol (PI)	8111
1-stearoyl-2-oleoyl-GPS (18:0/18:1)	Lipid	Phosphatidylserine (PS)	8055
1-stearoyl-GPC (18:0)	Lipid	Lysophospholipid	8240
1-stearoyl-GPE (18:0)	Lipid	Lysophospholipid	8270
1-stearoyl-GPG (18:0)	Lipid	Lysophospholipid	6806
1-stearoyl-GPI (18:0)	Lipid	Lysophospholipid	8260
1,2-dilinoleoyl-GPC (18:2/18:2)	Lipid	Phosphatidylcholine (PC)	8227
1,2-dilinoleoyl-GPE (18:2/18:2)*	Lipid	Phosphatidylethanolamine (PE)	6804
1,2-dipalmitoyl-GPC (16:0/16:0)	Lipid	Phosphatidylcholine (PC)	8264
10-heptadecenoate (17:1n7)	Lipid	Long Chain Monounsaturated Fatty Acid	8282
10-nonadecenoate (19:1n9)	Lipid	Long Chain Monounsaturated Fatty Acid	8277
10-undecenoate (11:1n1)	Lipid	Medium Chain Fatty Acid	8243
11beta-hydroxyandrosterone glucuronide	Lipid	Androgenic Steroids	8081
11beta-hydroxyetiocholanolone glucuronide*	Lipid	Androgenic Steroids	7220
12,13-DiHOME	Lipid	Fatty Acid, Dihydroxy	7918
13-HODE + 9-HODE	Lipid	Fatty Acid, Monohydroxy	8207
16a-hydroxy DHEA 3-sulfate	Lipid	Androgenic Steroids	8236
17alpha-hydroxypregnanolone glucuronide	Lipid	Pregnenolone Steroids	5582
2-aminoheptanoate	Lipid	Fatty Acid, Amino	8238
2-aminooctanoate	Lipid	Fatty Acid, Amino	8178
2-butenoylglycine	Lipid	Fatty Acid Metabolism (Acyl Glycine)	6253
2-hydroxyarachidate*	Lipid	Fatty Acid, Monohydroxy	8170
2-hydroxydecanoate	Lipid	Fatty Acid, Monohydroxy	8267
2-hydroxyglutarate	Lipid	Fatty Acid, Dicarboxylate	7769
2-hydroxyoctanoate	Lipid	Fatty Acid, Monohydroxy	8224
2-hydroxypalmitate	Lipid	Fatty Acid, Monohydroxy	8247
2-hydroxysebacate	Lipid	Fatty Acid, Dicarboxylate	7865
2-hydroxystearate	Lipid	Fatty Acid, Monohydroxy	8241
2-linoleoylglycerol (18:2)	Lipid	Monoacylglycerol	6378
2-palmitoleoyl-GPC (16:1)*	Lipid	Lysophospholipid	6697
2-palmitoyl-GPC (16:0)*	Lipid	Lysophospholipid	8249
2-stearoyl-GPE (18:0)*	Lipid	Lysophospholipid	8073
21-hydroxypregnenolone disulfate	Lipid	Pregnenolone Steroids	8132
2R,3R-dihydroxybutyrate	Lipid	Fatty Acid, Dihydroxy	8223
2S,3R-dihydroxybutyrate	Lipid	Fatty Acid, Dihydroxy	8252
3-carboxy-4-methyl-5-pentyl-2-furanpropionate (3-CMPFP)**	Lipid	Fatty Acid, Dicarboxylate	8234
3-carboxy-4-methyl-5-propyl-2-furanpropanoate (CMPF)	Lipid	Fatty Acid, Dicarboxylate	8270
3-hydroxy-3-methylglutarate	Lipid	Mevalonate Metabolism	8073
3-hydroxybutyrate (BHBA)	Lipid	Ketone Bodies	8292
3-hydroxybutyroylglycine**	Lipid	Fatty Acid Metabolism (Acyl Glycine)	8171
3-hydroxydecanoate	Lipid	Fatty Acid, Monohydroxy	8239
3-hydroxydecanoylcarnitine	Lipid	Fatty Acid Metabolism (Acyl Carnitine, Hydroxy)	8237
3-hydroxydodecanedioate*	Lipid	Fatty Acid, Dicarboxylate	7168
3-hydroxyhexanoate	Lipid	Fatty Acid, Monohydroxy	8268
3-hydroxyhexanoylcarnitine (1)	Lipid	Fatty Acid Metabolism (Acyl Carnitine, Hydroxy)	8227
3-hydroxylaurate	Lipid	Fatty Acid, Monohydroxy	8206
3-hydroxymyristate	Lipid	Fatty Acid, Monohydroxy	8235
3-hydroxyoctanoate	Lipid	Fatty Acid, Monohydroxy	8182
3-hydroxyoctanoylcarnitine (1)	Lipid	Fatty Acid Metabolism (Acyl Carnitine, Hydroxy)	8245
3-hydroxyoctanoylcarnitine (2)	Lipid	Fatty Acid Metabolism (Acyl Carnitine, Hydroxy)	8243
3-hydroxyoleoylcarnitine	Lipid	Fatty Acid Metabolism (Acyl Carnitine, Hydroxy)	7532
3-hydroxysebacate	Lipid	Fatty Acid, Monohydroxy	7325
3-methyladipate	Lipid	Fatty Acid, Dicarboxylate	6958
3,4-dihydroxybutyrate	Lipid	Fatty Acid, Dihydroxy	8142
3b-hydroxy-5-cholenoic acid	Lipid	Secondary Bile Acid Metabolism	6846
3beta-hydroxy-5-cholestenoate	Lipid	Sterol	8259
4-cholesten-3-one	Lipid	Sterol	6990
4-hydroxy-2-oxoglutaric acid	Lipid	Fatty Acid, Dicarboxylate	7919
4-methylhexanoylglutamine	Lipid	Fatty Acid Metabolism (Acyl Glutamine)	5576
5-dodecenoate (12:1n7)	Lipid	Medium Chain Fatty Acid	8248
5-dodecenoylcarnitine (C12:1)	Lipid	Fatty Acid Metabolism (Acyl Carnitine, Monounsaturated)	7899
5-hydroxyhexanoate	Lipid	Fatty Acid, Monohydroxy	7097
5alpha-androstan-3alpha,17alpha-diol monosulfate	Lipid	Androgenic Steroids	5524
5alpha-androstan-3alpha,17beta-diol disulfate	Lipid	Androgenic Steroids	5082
5alpha-androstan-3alpha,17beta-diol monosulfate (1)	Lipid	Androgenic Steroids	7608
5alpha-androstan-3alpha,17beta-diol monosulfate (2)	Lipid	Androgenic Steroids	5920
5alpha-androstan-3beta,17alpha-diol disulfate	Lipid	Androgenic Steroids	7103
5alpha-androstan-3beta,17beta-diol disulfate	Lipid	Androgenic Steroids	8199
5alpha-androstan-3beta,17beta-diol monosulfate (2)	Lipid	Androgenic Steroids	7066
5alpha-pregnan-3beta,20alpha-diol disulfate	Lipid	Progestin Steroids	8130
5alpha-pregnan-3beta,20alpha-diol monosulfate (2)	Lipid	Progestin Steroids	8028
5alpha-pregnan-3beta,20beta-diol monosulfate (1)	Lipid	Progestin Steroids	7772
5alpha-pregnan-diol disulfate	Lipid	Progestin Steroids	4110
7-alpha-hydroxy-3-oxo-4-cholestenoate (7-Hoca)	Lipid	Sterol	8236
9-hydroxystearate	Lipid	Fatty Acid, Monohydroxy	7474
9,10-DiHOME	Lipid	Fatty Acid, Dihydroxy	7557
acetoacetate	Lipid	Ketone Bodies	6883
acetylcarnitine (C2)	Lipid	Fatty Acid Metabolism (Acyl Carnitine, Short Chain)	8262
adipoylcarnitine (C6-DC)	Lipid	Fatty Acid Metabolism (Acyl Carnitine, Dicarboxylate)	8216
adrenate (22:4n6)	Lipid	Long Chain Polyunsaturated Fatty Acid (n3 and n6)	8279
alpha-hydroxycaproate	Lipid	Fatty Acid, Monohydroxy	5169
andro steroid monosulfate C19H28O6S (1)*	Lipid	Androgenic Steroids	7415
androstenediol (3alpha, 17alpha) monosulfate (3)	Lipid	Androgenic Steroids	8192
androstenediol (3beta,17beta) disulfate (1)	Lipid	Androgenic Steroids	8222
androstenediol (3beta,17beta) disulfate (2)	Lipid	Androgenic Steroids	8205
androstenediol (3beta,17beta) monosulfate (1)	Lipid	Androgenic Steroids	8229
androstenediol (3beta,17beta) monosulfate (2)	Lipid	Androgenic Steroids	7811
androsterone glucuronide	Lipid	Androgenic Steroids	7980
androsterone sulfate	Lipid	Androgenic Steroids	8182
arachidate (20:0)	Lipid	Long Chain Saturated Fatty Acid	8228
arachidonate (20:4n6)	Lipid	Long Chain Polyunsaturated Fatty Acid (n3 and n6)	8272
arachidonoylcarnitine (C20:4)	Lipid	Fatty Acid Metabolism (Acyl Carnitine, Polyunsaturated)	8202
arachidonoylcholine	Lipid	Fatty Acid Metabolism (Acyl Choline)	8170
arachidoylcarnitine (C20)*	Lipid	Fatty Acid Metabolism (Acyl Carnitine, Long Chain Saturated)	7682
behenoyl dihydrosphingomyelin (d18:0/22:0)*	Lipid	Dihydrosphingomyelins	8275
behenoyl sphingomyelin (d18:1/22:0)*	Lipid	Sphingomyelins	8260
behenoylcarnitine (C22)*	Lipid	Fatty Acid Metabolism (Acyl Carnitine, Long Chain Saturated)	7368
branched chain 14:0 dicarboxylic acid**	Lipid	Fatty Acid, Dicarboxylate	7990
butyrate/isobutyrate (4:0)	Lipid	Short Chain Fatty Acid	8004
butyrylcarnitine (C4)	Lipid	Fatty Acid Metabolism (also BCAA Metabolism)	8111
butyrylglycine	Lipid	Fatty Acid Metabolism (also BCAA Metabolism)	6044
campesterol	Lipid	Sterol	5300
caprate (10:0)	Lipid	Medium Chain Fatty Acid	8272
caproate (6:0)	Lipid	Medium Chain Fatty Acid	7564
caprylate (8:0)	Lipid	Medium Chain Fatty Acid	8163
carnitine	Lipid	Carnitine Metabolism	8192
ceramide (d18:1/14:0, d16:1/16:0)*	Lipid	Ceramides	7270
ceramide (d18:1/17:0, d17:1/18:0)*	Lipid	Ceramides	6073
cerotoylcarnitine (C26)*	Lipid	Fatty Acid Metabolism (Acyl Carnitine, Long Chain Saturated)	8266
chiro-inositol	Lipid	Inositol Metabolism	4429
cholate	Lipid	Primary Bile Acid Metabolism	7892
cholesterol	Lipid	Sterol	8258
cholic acid glucuronide	Lipid	Primary Bile Acid Metabolism	4414
choline	Lipid	Phospholipid Metabolism	8262
choline phosphate	Lipid	Phospholipid Metabolism	8245
cis-3,4-methyleneheptanoate	Lipid	Fatty Acid, Branched	8223
cis-3,4-methyleneheptanoylcarnitine	Lipid	Fatty Acid Metabolism (Acyl Carnitine, Medium Chain)	8259
cis-3,4-methyleneheptanoylglycine	Lipid	Fatty Acid Metabolism (Acyl Glycine)	8106
cis-4-decenoate (10:1n6)*	Lipid	Medium Chain Fatty Acid	8173
cis-4-decenoylcarnitine (C10:1)	Lipid	Fatty Acid Metabolism (Acyl Carnitine, Monounsaturated)	8239
cortisol	Lipid	Corticosteroids	8193
cortisone	Lipid	Corticosteroids	8153
cortolone glucuronide (1)	Lipid	Corticosteroids	8152
decadienedioic acid (C10:2-DC)**	Lipid	Fatty Acid, Dicarboxylate	8131
decanoylcarnitine (C10)	Lipid	Fatty Acid Metabolism (Acyl Carnitine, Medium Chain)	8225
dehydroepiandrosterone sulfate (DHEA-S)	Lipid	Androgenic Steroids	8228
deoxycarnitine	Lipid	Carnitine Metabolism	8271
deoxycholate	Lipid	Secondary Bile Acid Metabolism	7649
deoxycholic acid 12-sulfate*	Lipid	Secondary Bile Acid Metabolism	7438
deoxycholic acid glucuronide	Lipid	Secondary Bile Acid Metabolism	8060
dihomo-linoleate (20:2n6)	Lipid	Long Chain Polyunsaturated Fatty Acid (n3 and n6)	8284
dihomo-linolenate (20:3n3 or n6)	Lipid	Long Chain Polyunsaturated Fatty Acid (n3 and n6)	8273
dihomo-linolenoyl-choline	Lipid	Fatty Acid Metabolism (Acyl Choline)	6954
dihomo-linolenoylcarnitine (C20:3n3 or 6)*	Lipid	Fatty Acid Metabolism (Acyl Carnitine, Polyunsaturated)	8092
dihomo-linoleoylcarnitine (C20:2)*	Lipid	Fatty Acid Metabolism (Acyl Carnitine, Polyunsaturated)	7887
docosadienoate (22:2n6)	Lipid	Long Chain Polyunsaturated Fatty Acid (n3 and n6)	8264
docosadioate (C22-DC)	Lipid	Fatty Acid, Dicarboxylate	8225
docosahexaenoate (DHA; 22:6n3)	Lipid	Long Chain Polyunsaturated Fatty Acid (n3 and n6)	8279
docosahexaenoylcarnitine (C22:6)*	Lipid	Fatty Acid Metabolism (Acyl Carnitine, Polyunsaturated)	6287
docosahexaenoylcholine	Lipid	Fatty Acid Metabolism (Acyl Choline)	7440
docosapentaenoate (n3 DPA; 22:5n3)	Lipid	Long Chain Polyunsaturated Fatty Acid (n3 and n6)	8284
docosapentaenoate (n6 DPA; 22:5n6)	Lipid	Long Chain Polyunsaturated Fatty Acid (n3 and n6)	7540
docosatrienoate (22:3n3)	Lipid	Long Chain Polyunsaturated Fatty Acid (n3 and n6)	6511
docosatrienoate (22:3n6)*	Lipid	Long Chain Polyunsaturated Fatty Acid (n3 and n6)	5398
dodecadienoate (12:2)*	Lipid	Fatty Acid, Dicarboxylate	8244
dodecanedioate (C12-DC)	Lipid	Fatty Acid, Dicarboxylate	8240
dodecenedioate (C12:1-DC)*	Lipid	Fatty Acid, Dicarboxylate	8217
eicosanedioate (C20-DC)	Lipid	Fatty Acid, Dicarboxylate	8258
eicosapentaenoate (EPA; 20:5n3)	Lipid	Long Chain Polyunsaturated Fatty Acid (n3 and n6)	8257
eicosenedioate (C20:1-DC)*	Lipid	Fatty Acid, Dicarboxylate	7861
eicosenoate (20:1)	Lipid	Long Chain Monounsaturated Fatty Acid	8277
eicosenoylcarnitine (C20:1)*	Lipid	Fatty Acid Metabolism (Acyl Carnitine, Monounsaturated)	8145
epiandrosterone sulfate	Lipid	Androgenic Steroids	8174
erucate (22:1n9)	Lipid	Long Chain Monounsaturated Fatty Acid	8208
etiocholanolone glucuronide	Lipid	Androgenic Steroids	7821
glutarate (C5-DC)	Lipid	Fatty Acid, Dicarboxylate	7757
glycerol	Lipid	Glycerolipid Metabolism	8285
glycerol 3-phosphate	Lipid	Glycerolipid Metabolism	8201
glycerophosphoethanolamine	Lipid	Phospholipid Metabolism	8231
glycerophosphorylcholine (GPC)	Lipid	Phospholipid Metabolism	8212
glyco-beta-muricholate**	Lipid	Primary Bile Acid Metabolism	7206
glycochenodeoxycholate	Lipid	Primary Bile Acid Metabolism	8164
glycochenodeoxycholate 3-sulfate	Lipid	Primary Bile Acid Metabolism	8123
glycochenodeoxycholate glucuronide (1)	Lipid	Primary Bile Acid Metabolism	8236
glycocholate	Lipid	Primary Bile Acid Metabolism	8247
glycocholate glucuronide (1)	Lipid	Primary Bile Acid Metabolism	4381
glycocholenate sulfate*	Lipid	Secondary Bile Acid Metabolism	8250
glycodeoxycholate	Lipid	Secondary Bile Acid Metabolism	6877
glycodeoxycholate 3-sulfate	Lipid	Secondary Bile Acid Metabolism	8066
glycohyocholate	Lipid	Secondary Bile Acid Metabolism	7095
glycolithocholate	Lipid	Secondary Bile Acid Metabolism	7158
glycolithocholate sulfate*	Lipid	Secondary Bile Acid Metabolism	8165
glycosyl ceramide (d18:1/20:0, d16:1/22:0)*	Lipid	Hexosylceramides (HCER)	8259
glycosyl ceramide (d18:1/23:1, d17:1/24:1)*	Lipid	Hexosylceramides (HCER)	5309
glycosyl ceramide (d18:2/24:1, d18:1/24:2)*	Lipid	Hexosylceramides (HCER)	8251
glycosyl-N-(2-hydroxynervonoyl)-sphingosine (d18:1/24:1(2OH))*	Lipid	Hexosylceramides (HCER)	8012
glycosyl-N-behenoyl-sphingadienine (d18:2/22:0)*	Lipid	Hexosylceramides (HCER)	8232
glycosyl-N-palmitoyl-sphingosine (d18:1/16:0)	Lipid	Hexosylceramides (HCER)	8245
glycosyl-N-stearoyl-sphingosine (d18:1/18:0)	Lipid	Hexosylceramides (HCER)	8233
glycosyl-N-tricosanoyl-sphingadienine (d18:2/23:0)*	Lipid	Hexosylceramides (HCER)	7274
glycoursodeoxycholate	Lipid	Secondary Bile Acid Metabolism	8252
glycoursodeoxycholic acid sulfate (1)	Lipid	Secondary Bile Acid Metabolism	6622
heneicosapentaenoate (21:5n3)	Lipid	Long Chain Polyunsaturated Fatty Acid (n3 and n6)	4827
heptenedioate (C7:1-DC)*	Lipid	Fatty Acid, Dicarboxylate	8128
hexadecadienoate (16:2n6)	Lipid	Long Chain Polyunsaturated Fatty Acid (n3 and n6)	8274
hexadecanedioate (C16-DC)	Lipid	Fatty Acid, Dicarboxylate	8260
hexadecenedioate (C16:1-DC)*	Lipid	Fatty Acid, Dicarboxylate	8248
hexanoylcarnitine (C6)	Lipid	Fatty Acid Metabolism (Acyl Carnitine, Medium Chain)	8242
hexanoylglutamine	Lipid	Fatty Acid Metabolism (Acyl Glutamine)	8128
hexanoylglycine	Lipid	Fatty Acid Metabolism (Acyl Glycine)	6015
hydroxy-CMPF*	Lipid	Fatty Acid, Dicarboxylate	8254
hydroxypalmitoyl sphingomyelin (d18:1/16:0(OH))**	Lipid	Sphingomyelins	8260
hyocholate	Lipid	Secondary Bile Acid Metabolism	5782
isoursodeoxycholate	Lipid	Secondary Bile Acid Metabolism	8234
lactosyl-N-nervonoyl-sphingosine (d18:1/24:1)*	Lipid	Lactosylceramides (LCER)	8265
lactosyl-N-palmitoyl-sphingosine (d18:1/16:0)	Lipid	Lactosylceramides (LCER)	8266
laurate (12:0)	Lipid	Medium Chain Fatty Acid	8226
laurylcarnitine (C12)	Lipid	Fatty Acid Metabolism (Acyl Carnitine, Medium Chain)	8241
lignoceroyl sphingomyelin (d18:1/24:0)	Lipid	Sphingomyelins	8250
lignoceroylcarnitine (C24)*	Lipid	Fatty Acid Metabolism (Acyl Carnitine, Long Chain Saturated)	8238
linoleate (18:2n6)	Lipid	Long Chain Polyunsaturated Fatty Acid (n3 and n6)	8260
linolenate [alpha or gamma; (18:3n3 or 6)]	Lipid	Long Chain Polyunsaturated Fatty Acid (n3 and n6)	8257
linolenoylcarnitine (C18:3)*	Lipid	Fatty Acid Metabolism (Acyl Carnitine, Polyunsaturated)	8195
linoleoyl ethanolamide	Lipid	Endocannabinoid	7214
linoleoyl-arachidonoyl-glycerol (18:2/20:4) [1]*	Lipid	Diacylglycerol	7731
linoleoyl-arachidonoyl-glycerol (18:2/20:4) [2]*	Lipid	Diacylglycerol	7744
linoleoylcarnitine (C18:2)*	Lipid	Fatty Acid Metabolism (Acyl Carnitine, Polyunsaturated)	8268
linoleoylcholine*	Lipid	Fatty Acid Metabolism (Acyl Choline)	8193
lithocholate sulfate (1)	Lipid	Secondary Bile Acid Metabolism	7891
maleate	Lipid	Fatty Acid, Dicarboxylate	8171
malonylcarnitine	Lipid	Fatty Acid Synthesis	5822
margarate (17:0)	Lipid	Long Chain Saturated Fatty Acid	8279
margaroylcarnitine (C17)*	Lipid	Fatty Acid Metabolism (Acyl Carnitine, Long Chain Saturated)	8112
myo-inositol	Lipid	Inositol Metabolism	8193
myristate (14:0)	Lipid	Long Chain Saturated Fatty Acid	8282
myristoleate (14:1n5)	Lipid	Long Chain Monounsaturated Fatty Acid	8255
myristoleoylcarnitine (C14:1)*	Lipid	Fatty Acid Metabolism (Acyl Carnitine, Monounsaturated)	8257
myristoyl dihydrosphingomyelin (d18:0/14:0)*	Lipid	Dihydrosphingomyelins	8254
myristoylcarnitine (C14)	Lipid	Fatty Acid Metabolism (Acyl Carnitine, Long Chain Saturated)	8241
N-acetyl-2-aminooctanoate*	Lipid	Fatty Acid, Amino	8253
N-oleoylserine	Lipid	Endocannabinoid	7591
N-oleoyltaurine	Lipid	Endocannabinoid	7375
N-palmitoyl-heptadecasphingosine (d17:1/16:0)*	Lipid	Ceramides	7141
N-palmitoyl-sphingadienine (d18:2/16:0)*	Lipid	Ceramides	7805
N-palmitoyl-sphinganine (d18:0/16:0)	Lipid	Dihydroceramides	8208
N-palmitoyl-sphingosine (d18:1/16:0)	Lipid	Ceramides	8266
N-palmitoylglycine	Lipid	Fatty Acid Metabolism (Acyl Glycine)	8236
N-stearoyl-sphingadienine (d18:2/18:0)*	Lipid	Ceramides	7229
N-stearoyl-sphinganine (d18:0/18:0)*	Lipid	Dihydroceramides	6737
N-stearoyl-sphingosine (d18:1/18:0)*	Lipid	Ceramides	8254
nervonoylcarnitine (C24:1)*	Lipid	Fatty Acid Metabolism (Acyl Carnitine, Monounsaturated)	7880
nisinate (24:6n3)	Lipid	Long Chain Polyunsaturated Fatty Acid (n3 and n6)	4765
nonadecanoate (19:0)	Lipid	Long Chain Saturated Fatty Acid	8231
nonanoylcarnitine (C9)	Lipid	Fatty Acid Metabolism (Acyl Carnitine, Medium Chain)	7669
octadecadienedioate (C18:2-DC)*	Lipid	Fatty Acid, Dicarboxylate	8231
octadecanedioate (C18-DC)	Lipid	Fatty Acid, Dicarboxylate	8223
octadecanedioylcarnitine (C18-DC)*	Lipid	Fatty Acid Metabolism (Acyl Carnitine, Dicarboxylate)	8049
octadecenedioate (C18:1-DC)	Lipid	Fatty Acid, Dicarboxylate	8267
octadecenedioylcarnitine (C18:1-DC)*	Lipid	Fatty Acid Metabolism (Acyl Carnitine, Dicarboxylate)	8245
octanoylcarnitine (C8)	Lipid	Fatty Acid Metabolism (Acyl Carnitine, Medium Chain)	8226
oleate/vaccenate (18:1)	Lipid	Long Chain Monounsaturated Fatty Acid	8230
oleoyl ethanolamide	Lipid	Endocannabinoid	8243
oleoyl-linoleoyl-glycerol (18:1/18:2) [2]	Lipid	Diacylglycerol	8069
oleoylcarnitine (C18:1)	Lipid	Fatty Acid Metabolism (Acyl Carnitine, Monounsaturated)	8260
oleoylcholine	Lipid	Fatty Acid Metabolism (Acyl Choline)	8120
palmitate (16:0)	Lipid	Long Chain Saturated Fatty Acid	8269
palmitoleate (16:1n7)	Lipid	Long Chain Monounsaturated Fatty Acid	8290
palmitoleoylcarnitine (C16:1)*	Lipid	Fatty Acid Metabolism (Acyl Carnitine, Monounsaturated)	8263
palmitoyl dihydrosphingomyelin (d18:0/16:0)*	Lipid	Dihydrosphingomyelins	8269
palmitoyl sphingomyelin (d18:1/16:0)	Lipid	Sphingomyelins	8269
palmitoyl-sphingosine-phosphoethanolamine (d18:1/16:0)	Lipid	Ceramide PEs	8140
palmitoylcarnitine (C16)	Lipid	Fatty Acid Metabolism (Acyl Carnitine, Long Chain Saturated)	8256
palmitoylcholine	Lipid	Fatty Acid Metabolism (Acyl Choline)	8209
pentadecanoate (15:0)	Lipid	Long Chain Saturated Fatty Acid	8273
phosphoethanolamine	Lipid	Phospholipid Metabolism	8253
picolinoylglycine	Lipid	Fatty Acid Metabolism (Acyl Glycine)	7862
pimeloylcarnitine/3-methyladipoylcarnitine (C7-DC)	Lipid	Fatty Acid Metabolism (Acyl Carnitine, Dicarboxylate)	7837
pregnanediol-3-glucuronide	Lipid	Progestin Steroids	7905
pregnenediol disulfate (C21H34O8S2)*	Lipid	Pregnenolone Steroids	8245
pregnenediol sulfate (C21H34O5S)*	Lipid	Pregnenolone Steroids	8260
pregnenetriol disulfate*	Lipid	Pregnenolone Steroids	8228
pregnenetriol sulfate*	Lipid	Pregnenolone Steroids	8233
pregnenolone sulfate	Lipid	Pregnenolone Steroids	7772
pristanate	Lipid	Fatty Acid, Branched	6497
propionylcarnitine (C3)	Lipid	Fatty Acid Metabolism (also BCAA Metabolism)	8273
propionylglycine	Lipid	Fatty Acid Metabolism (also BCAA Metabolism)	7311
sebacate (C10-DC)	Lipid	Fatty Acid, Dicarboxylate	7926
sphingadienine	Lipid	Sphingolipid Synthesis	4533
sphinganine	Lipid	Sphingolipid Synthesis	7429
sphinganine-1-phosphate	Lipid	Sphingolipid Synthesis	8126
sphingomyelin (d17:1/14:0, d16:1/15:0)*	Lipid	Sphingomyelins	8267
sphingomyelin (d17:1/16:0, d18:1/15:0, d16:1/17:0)*	Lipid	Sphingomyelins	8261
sphingomyelin (d17:2/16:0, d18:2/15:0)*	Lipid	Sphingomyelins	8264
sphingomyelin (d18:0/18:0, d19:0/17:0)*	Lipid	Dihydrosphingomyelins	8274
sphingomyelin (d18:0/20:0, d16:0/22:0)*	Lipid	Dihydrosphingomyelins	8277
sphingomyelin (d18:1/14:0, d16:1/16:0)*	Lipid	Sphingomyelins	8254
sphingomyelin (d18:1/17:0, d17:1/18:0, d19:1/16:0)	Lipid	Sphingomyelins	8252
sphingomyelin (d18:1/18:1, d18:2/18:0)	Lipid	Sphingomyelins	8267
sphingomyelin (d18:1/19:0, d19:1/18:0)*	Lipid	Sphingomyelins	8256
sphingomyelin (d18:1/20:0, d16:1/22:0)*	Lipid	Sphingomyelins	8257
sphingomyelin (d18:1/20:1, d18:2/20:0)*	Lipid	Sphingomyelins	8255
sphingomyelin (d18:1/20:2, d18:2/20:1, d16:1/22:2)*	Lipid	Sphingomyelins	8124
sphingomyelin (d18:1/21:0, d17:1/22:0, d16:1/23:0)*	Lipid	Sphingomyelins	8242
sphingomyelin (d18:1/22:1, d18:2/22:0, d16:1/24:1)*	Lipid	Sphingomyelins	8246
sphingomyelin (d18:1/22:2, d18:2/22:1, d16:1/24:2)*	Lipid	Sphingomyelins	8267
sphingomyelin (d18:1/24:1, d18:2/24:0)*	Lipid	Sphingomyelins	8267
sphingomyelin (d18:1/25:0, d19:0/24:1, d20:1/23:0, d19:1/24:0)*	Lipid	Sphingomyelins	8126
sphingomyelin (d18:2/14:0, d18:1/14:1)*	Lipid	Sphingomyelins	8278
sphingomyelin (d18:2/16:0, d18:1/16:1)*	Lipid	Sphingomyelins	8272
sphingomyelin (d18:2/18:1)*	Lipid	Sphingomyelins	8253
sphingomyelin (d18:2/21:0, d16:2/23:0)*	Lipid	Sphingomyelins	8260
sphingomyelin (d18:2/23:0, d18:1/23:1, d17:1/24:1)*	Lipid	Sphingomyelins	8272
sphingomyelin (d18:2/23:1)*	Lipid	Sphingomyelins	8267
sphingomyelin (d18:2/24:1, d18:1/24:2)*	Lipid	Sphingomyelins	8273
sphingomyelin (d18:2/24:2)*	Lipid	Sphingomyelins	8140
sphingosine	Lipid	Sphingosines	7982
sphingosine 1-phosphate	Lipid	Sphingosines	8246
stearate (18:0)	Lipid	Long Chain Saturated Fatty Acid	8272
stearidonate (18:4n3)	Lipid	Long Chain Polyunsaturated Fatty Acid (n3 and n6)	8240
stearoyl sphingomyelin (d18:1/18:0)	Lipid	Sphingomyelins	8258
stearoylcarnitine (C18)	Lipid	Fatty Acid Metabolism (Acyl Carnitine, Long Chain Saturated)	8133
stearoylcholine*	Lipid	Fatty Acid Metabolism (Acyl Choline)	7140
suberate (C8-DC)	Lipid	Fatty Acid, Dicarboxylate	6902
tauro-beta-muricholate	Lipid	Primary Bile Acid Metabolism	4661
taurochenodeoxycholate	Lipid	Primary Bile Acid Metabolism	8048
taurochenodeoxycholic acid 3-sulfate	Lipid	Secondary Bile Acid Metabolism	7157
taurocholate	Lipid	Primary Bile Acid Metabolism	7743
taurocholenate sulfate*	Lipid	Secondary Bile Acid Metabolism	8249
taurodeoxycholate	Lipid	Secondary Bile Acid Metabolism	7287
taurodeoxycholic acid 3-sulfate	Lipid	Secondary Bile Acid Metabolism	7333
taurolithocholate 3-sulfate	Lipid	Secondary Bile Acid Metabolism	8124
tetradecadienedioate (C14:2-DC)*	Lipid	Fatty Acid, Dicarboxylate	7857
tetradecadienoate (14:2)*	Lipid	Long Chain Polyunsaturated Fatty Acid (n3 and n6)	8255
tetradecanedioate (C14-DC)	Lipid	Fatty Acid, Dicarboxylate	8268
tetrahydrocortisol glucuronide	Lipid	Corticosteroids	8182
trans-2-hexenoylglycine	Lipid	Fatty Acid Metabolism (Acyl Glycine)	6545
tricosanoyl sphingomyelin (d18:1/23:0)*	Lipid	Sphingomyelins	8257
tridecenedioate (C13:1-DC)*	Lipid	Fatty Acid, Dicarboxylate	8231
trimethylamine N-oxide	Lipid	Phospholipid Metabolism	8218
undecenoylcarnitine (C11:1)	Lipid	Fatty Acid Metabolism (Acyl Carnitine, Monounsaturated)	8253
ursodeoxycholate	Lipid	Secondary Bile Acid Metabolism	6206
ximenoylcarnitine (C26:1)*	Lipid	Fatty Acid Metabolism (Acyl Carnitine, Monounsaturated)	8260
2'-deoxyuridine	Nucleotide	Pyrimidine Metabolism, Uracil containing	7915
2'-O-methylcytidine	Nucleotide	Pyrimidine Metabolism, Cytidine containing	8122
2'-O-methyluridine	Nucleotide	Pyrimidine Metabolism, Uracil containing	7582
3-(3-amino-3-carboxypropyl)uridine*	Nucleotide	Pyrimidine Metabolism, Uracil containing	7679
3-aminoisobutyrate	Nucleotide	Pyrimidine Metabolism, Thymine containing	8265
3-methylcytidine	Nucleotide	Pyrimidine Metabolism, Cytidine containing	8117
3-ureidopropionate	Nucleotide	Pyrimidine Metabolism, Uracil containing	7543
5-methyluridine (ribothymidine)	Nucleotide	Pyrimidine Metabolism, Uracil containing	8168
5,6-dihydrothymine	Nucleotide	Pyrimidine Metabolism, Thymine containing	8219
5,6-dihydrouridine	Nucleotide	Pyrimidine Metabolism, Uracil containing	8210
7-methylguanine	Nucleotide	Purine Metabolism, Guanine containing	8239
adenosine 3',5'-cyclic monophosphate (cAMP)	Nucleotide	Purine Metabolism, Adenine containing	6756
adenosine 5'-diphosphate (ADP)	Nucleotide	Purine Metabolism, Adenine containing	4607
adenosine 5'-monophosphate (AMP)	Nucleotide	Purine Metabolism, Adenine containing	8218
allantoin	Nucleotide	Purine Metabolism, (Hypo)Xanthine/Inosine containing	8252
beta-alanine	Nucleotide	Pyrimidine Metabolism, Uracil containing	8114
cytidine	Nucleotide	Pyrimidine Metabolism, Cytidine containing	7659
cytosine	Nucleotide	Pyrimidine Metabolism, Cytidine containing	6990
dihydroorotate	Nucleotide	Pyrimidine Metabolism, Orotate containing	8195
inosine	Nucleotide	Purine Metabolism, (Hypo)Xanthine/Inosine containing	4940
inosine 5'-monophosphate (IMP)	Nucleotide	Purine Metabolism, (Hypo)Xanthine/Inosine containing	4639
N-acetyl-beta-alanine	Nucleotide	Pyrimidine Metabolism, Uracil containing	8231
N1-methyladenosine	Nucleotide	Purine Metabolism, Adenine containing	8247
N1-methylinosine	Nucleotide	Purine Metabolism, (Hypo)Xanthine/Inosine containing	8147
N2,N2-dimethylguanosine	Nucleotide	Purine Metabolism, Guanine containing	8210
N4-acetylcytidine	Nucleotide	Pyrimidine Metabolism, Cytidine containing	7425
N6-carbamoylthreonyladenosine	Nucleotide	Purine Metabolism, Adenine containing	8176
orotate	Nucleotide	Pyrimidine Metabolism, Orotate containing	8128
orotidine	Nucleotide	Pyrimidine Metabolism, Orotate containing	8017
pseudouridine	Nucleotide	Pyrimidine Metabolism, Uracil containing	8213
urate	Nucleotide	Purine Metabolism, (Hypo)Xanthine/Inosine containing	8264
uridine	Nucleotide	Pyrimidine Metabolism, Uracil containing	8253
xanthine	Nucleotide	Purine Metabolism, (Hypo)Xanthine/Inosine containing	8166
bilirubin degradation product, C16H18N2O5 (1)**	Partially Characterized Molecules	Partially Characterized Molecules	7864
bilirubin degradation product, C16H18N2O5 (2)**	Partially Characterized Molecules	Partially Characterized Molecules	8252
bilirubin degradation product, C16H18N2O5 (3)**	Partially Characterized Molecules	Partially Characterized Molecules	7970
bilirubin degradation product, C16H18N2O5 (4)**	Partially Characterized Molecules	Partially Characterized Molecules	8159
bilirubin degradation product, C17H18N2O4 (1)**	Partially Characterized Molecules	Partially Characterized Molecules	8254
bilirubin degradation product, C17H18N2O4 (2)**	Partially Characterized Molecules	Partially Characterized Molecules	8255
bilirubin degradation product, C17H18N2O4 (3)**	Partially Characterized Molecules	Partially Characterized Molecules	8253
bilirubin degradation product, C17H20N2O5 (1)**	Partially Characterized Molecules	Partially Characterized Molecules	8252
bilirubin degradation product, C17H20N2O5 (2)**	Partially Characterized Molecules	Partially Characterized Molecules	8254
branched-chain, straight-chain, or cyclopropyl 10:1 fatty acid (1)*	Partially Characterized Molecules	Partially Characterized Molecules	8265
branched-chain, straight-chain, or cyclopropyl 12:1 fatty acid*	Partially Characterized Molecules	Partially Characterized Molecules	8256
glucuronide of C10H18O2 (7)*	Partially Characterized Molecules	Partially Characterized Molecules	6090
glucuronide of C12H22O4 (1)*	Partially Characterized Molecules	Partially Characterized Molecules	5831
glutamine conjugate of C6H10O2 (1)*	Partially Characterized Molecules	Partially Characterized Molecules	7980
glutamine conjugate of C6H10O2 (2)*	Partially Characterized Molecules	Partially Characterized Molecules	8233
glutamine conjugate of C7H12O2*	Partially Characterized Molecules	Partially Characterized Molecules	7881
glutamine_degradant*	Partially Characterized Molecules	Partially Characterized Molecules	8293
glycine conjugate of C10H12O2*	Partially Characterized Molecules	Partially Characterized Molecules	6177
glycine conjugate of C10H14O2 (1)*	Partially Characterized Molecules	Partially Characterized Molecules	8128
metabolonic lactone sulfate	Partially Characterized Molecules	Partially Characterized Molecules	8203
pentose acid*	Partially Characterized Molecules	Partially Characterized Molecules	8235
3-hydroxyphenylacetoylglutamine	Peptide	Acetylated Peptides	5371
4-hydroxyphenylacetylglutamine	Peptide	Acetylated Peptides	7752
gamma-glutamyl-2-aminobutyrate	Peptide	Gamma-glutamyl Amino Acid	7826
gamma-glutamyl-alpha-lysine	Peptide	Gamma-glutamyl Amino Acid	8250
gamma-glutamylalanine	Peptide	Gamma-glutamyl Amino Acid	7518
gamma-glutamylcitrulline*	Peptide	Gamma-glutamyl Amino Acid	8163
gamma-glutamylglutamate	Peptide	Gamma-glutamyl Amino Acid	8244
gamma-glutamylglutamine	Peptide	Gamma-glutamyl Amino Acid	8217
gamma-glutamylglycine	Peptide	Gamma-glutamyl Amino Acid	8263
gamma-glutamylhistidine	Peptide	Gamma-glutamyl Amino Acid	8220
gamma-glutamylisoleucine*	Peptide	Gamma-glutamyl Amino Acid	8267
gamma-glutamylleucine	Peptide	Gamma-glutamyl Amino Acid	8041
gamma-glutamylmethionine	Peptide	Gamma-glutamyl Amino Acid	8237
gamma-glutamylthreonine	Peptide	Gamma-glutamyl Amino Acid	8231
gamma-glutamyltryptophan	Peptide	Gamma-glutamyl Amino Acid	7902
gamma-glutamyltyrosine	Peptide	Gamma-glutamyl Amino Acid	8221
gamma-glutamylvaline	Peptide	Gamma-glutamyl Amino Acid	8179
phenylacetylcarnitine	Peptide	Acetylated Peptides	8127
phenylacetylglutamate	Peptide	Acetylated Peptides	6227
phenylacetylglutamine	Peptide	Acetylated Peptides	8251
prolylglycine	Peptide	Dipeptide	7907
X - 07765	Unknown		8127
X - 10458	Unknown		7970
X - 11299	Unknown		8203
X - 11308	Unknown		8253
X - 11315	Unknown		8139
X - 11372	Unknown		8251
X - 11381	Unknown		8225
X - 11444	Unknown		8206
X - 11470	Unknown		8134
X - 11478	Unknown		8242
X - 11483	Unknown		7798
X - 11632	Unknown		7784
X - 11787	Unknown		8247
X - 11795	Unknown		8238
X - 11843	Unknown		7230
X - 11847	Unknown		7193
X - 11849	Unknown		7679
X - 11850	Unknown		7629
X - 11852	Unknown		7295
X - 11858	Unknown		6008
X - 11880	Unknown		8206
X - 12007	Unknown		8002
X - 12013	Unknown		5848
X - 12026	Unknown		8180
X - 12100	Unknown		8210
X - 12101	Unknown		8217
X - 12104	Unknown		7194
X - 12112	Unknown		8211
X - 12117	Unknown		7379
X - 12127	Unknown		5878
X - 12193	Unknown		7705
X - 12216	Unknown		8181
X - 12221	Unknown		6819
X - 12261	Unknown		4347
X - 12283	Unknown		7763
X - 12306	Unknown		6054
X - 12407	Unknown		6534
X - 12410	Unknown		7442
X - 12411	Unknown		8174
X - 12462	Unknown		8236
X - 12544	Unknown		7471
X - 12680	Unknown		8255
X - 12701	Unknown		6278
X - 12707	Unknown		7461
X - 12714	Unknown		6870
X - 12729	Unknown		7446
X - 12730	Unknown		7133
X - 12731	Unknown		5770
X - 12738	Unknown		5874
X - 12740	Unknown		6449
X - 12798	Unknown		8186
X - 12812	Unknown		6435
X - 12816	Unknown		5190
X - 12818	Unknown		6246
X - 12822	Unknown		7957
X - 12830	Unknown		5725
X - 12839	Unknown		4867
X - 12844	Unknown		8231
X - 12847	Unknown		7790
X - 12849	Unknown		7555
X - 12851	Unknown		7385
X - 12906	Unknown		7896
X - 13007	Unknown		6270
X - 13431	Unknown		8161
X - 13507	Unknown		7936
X - 13553	Unknown		8118
X - 13684	Unknown		8112
X - 13695	Unknown		6486
X - 13723	Unknown		5269
X - 13728	Unknown		7905
X - 13729	Unknown		7724
X - 13844	Unknown		7501
X - 13866	Unknown		8252
X - 14056	Unknown		8242
X - 14939	Unknown		8250
X - 15461	Unknown		8144
X - 15486	Unknown		8236
X - 15503	Unknown		8237
X - 15523	Unknown		8071
X - 15728	Unknown		7874
X - 16087	Unknown		7071
X - 16124	Unknown		5337
X - 16397	Unknown		8057
X - 16580	Unknown		8254
X - 16935	Unknown		7804
X - 16964	Unknown		8048
X - 17010	Unknown		7879
X - 17146	Unknown		7778
X - 17325	Unknown		7448
X - 17328	Unknown		5856
X - 17335	Unknown		7747
X - 17346	Unknown		6459
X - 17351	Unknown		7281
X - 17354	Unknown		5375
X - 17357	Unknown		8041
X - 17367	Unknown		6092
X - 17438	Unknown		6913
X - 17653	Unknown		8025
X - 17654	Unknown		7690
X - 17676	Unknown		8118
X - 17685	Unknown		7327
X - 17690	Unknown		7043
X - 18345	Unknown		5476
X - 18779	Unknown		8144
X - 18886	Unknown		8198
X - 18887	Unknown		6790
X - 18888	Unknown		6974
X - 18901	Unknown		8128
X - 18913	Unknown		8271
X - 18921	Unknown		8257
X - 18922	Unknown		8174
X - 18935	Unknown		4952
X - 19141	Unknown		8244
X - 19299	Unknown		6100
X - 19438	Unknown		7259
X - 21258	Unknown		8198
X - 21283	Unknown		7055
X - 21285	Unknown		6180
X - 21286	Unknown		8231
X - 21310	Unknown		7801
X - 21312	Unknown		4897
X - 21319	Unknown		8109
X - 21339	Unknown		8203
X - 21353	Unknown		8265
X - 21355	Unknown		8257
X - 21364	Unknown		8203
X - 21383	Unknown		8226
X - 21441	Unknown		8030
X - 21442	Unknown		6827
X - 21467	Unknown		8195
X - 21470	Unknown		7700
X - 21471	Unknown		7982
X - 21607	Unknown		7975
X - 21733	Unknown		6916
X - 21736	Unknown		8232
X - 21742	Unknown		5918
X - 21752	Unknown		6526
X - 21796	Unknown		8130
X - 21807	Unknown		5602
X - 21821	Unknown		7699
X - 21829	Unknown		8217
X - 21834	Unknown		7466
X - 21845	Unknown		4874
X - 22162	Unknown		8249
X - 22509	Unknown		5423
X - 22520	Unknown		5389
X - 22771	Unknown		8087
X - 22776	Unknown		6944
X - 22834	Unknown		6531
X - 23276	Unknown		5407
X - 23587	Unknown		7662
X - 23593	Unknown		7988
X - 23636	Unknown		8251
X - 23639	Unknown		8272
X - 23641	Unknown		6673
X - 23644	Unknown		8250
X - 23648	Unknown		7357
X - 23654	Unknown		8241
X - 23655	Unknown		6764
X - 23659	Unknown		8176
X - 23665	Unknown		8214
X - 23678	Unknown		5745
X - 23680	Unknown		8215
X - 23739	Unknown		8249
X - 23780	Unknown		7878
X - 23782	Unknown		8263
X - 23974	Unknown		7752
X - 23997	Unknown		7804
X - 24241	Unknown		8053
X - 24243	Unknown		7540
X - 24295	Unknown		7987
X - 24306	Unknown		8074
X - 24307	Unknown		8119
X - 24328	Unknown		7807
X - 24334	Unknown		6975
X - 24337	Unknown		8088
X - 24344	Unknown		5457
X - 24418	Unknown		5952
X - 24456	Unknown		6523
X - 24494	Unknown		6767
X - 24518	Unknown		6131
X - 24531	Unknown		6455
X - 24544	Unknown		7939
X - 24546	Unknown		6391
X - 24556	Unknown		8004
X - 24565	Unknown		4364
X - 24585	Unknown		8241
X - 24588	Unknown		8239
X - 24728	Unknown		8160
X - 24736	Unknown		4846
X - 24757	Unknown		6251
X - 24795	Unknown		4986
X - 24801	Unknown		8059
X - 24811	Unknown		6349
X - 24812	Unknown		7878
X - 24947	Unknown		8002
X - 24949	Unknown		7174
X - 24951	Unknown		8208
X - 24970	Unknown		8263
X - 24978	Unknown		5151
X - 25109	Unknown		7477
X - 25172	Unknown		8117
X - 25217	Unknown		4098
X - 25265	Unknown		7916
X - 25271	Unknown		7906
X - 25343	Unknown		8195
X - 25371	Unknown		8205
X - 25419	Unknown		7994
X - 25420	Unknown		8271
X - 25422	Unknown		8210
X - 25433	Unknown		6516
X - 25519	Unknown		8080
X - 25520	Unknown		7997
X - 25790	Unknown		8221
X - 25810	Unknown		8167
X - 25828	Unknown		8156
X - 25957	Unknown		7335
X - 26054	Unknown		8046
X - 26109	Unknown		6992
X - 26111	Unknown		8002
(2,4 or 2,5)-dimethylphenol sulfate	Xenobiotics	Food Component/Plant	5189
(S)-a-amino-omega-caprolactam	Xenobiotics	Food Component/Plant	8185
1-methylxanthine	Xenobiotics	Xanthine Metabolism	7959
1,2,3-benzenetriol sulfate (2)	Xenobiotics	Chemical	7484
1,3-dimethylurate	Xenobiotics	Xanthine Metabolism	7444
1,3,7-trimethylurate	Xenobiotics	Xanthine Metabolism	7446
1,7-dimethylurate	Xenobiotics	Xanthine Metabolism	7950
1H-indole-7-acetic acid	Xenobiotics	Bacterial/Fungal	5986
2-acetamidophenol sulfate	Xenobiotics	Food Component/Plant	6984
2-aminophenol sulfate	Xenobiotics	Food Component/Plant	8264
2-furoylcarnitine	Xenobiotics	Food Component/Plant	6448
2-hydroxyhippurate (salicylurate)	Xenobiotics	Benzoate Metabolism	8244
2-methoxyhydroquinone sulfate (1)	Xenobiotics	Benzoate Metabolism	7487
2-methoxyhydroquinone sulfate (2)	Xenobiotics	Benzoate Metabolism	5778
2-methoxyresorcinol sulfate	Xenobiotics	Chemical	5897
2-naphthol sulfate	Xenobiotics	Chemical	7673
2-piperidinone	Xenobiotics	Food Component/Plant	8225
2,2'-Methylenebis(6-tert-butyl-p-cresol)	Xenobiotics	Chemical	7397
2,3-dihydroxyisovalerate	Xenobiotics	Food Component/Plant	8268
2,3-dihydroxypyridine	Xenobiotics	Food Component/Plant	6496
2,4-di-tert-butylphenol	Xenobiotics	Chemical	8251
2,6-dihydroxybenzoic acid	Xenobiotics	Drug - Topical Agents	8269
3-(3-hydroxyphenyl)propionate	Xenobiotics	Benzoate Metabolism	7304
3-(3-hydroxyphenyl)propionate sulfate	Xenobiotics	Benzoate Metabolism	5773
3-acetylphenol sulfate	Xenobiotics	Chemical	6897
3-bromo-5-chloro-2,6-dihydroxybenzoic acid*	Xenobiotics	Chemical	8127
3-ethylcatechol sulfate (1)	Xenobiotics	Food Component/Plant	7062
3-ethylcatechol sulfate (2)	Xenobiotics	Food Component/Plant	4814
3-formylindole	Xenobiotics	Food Component/Plant	8256
3-hydroxy-2-methylpyridine sulfate	Xenobiotics	Chemical	7446
3-hydroxyhippurate	Xenobiotics	Benzoate Metabolism	8241
3-hydroxypyridine glucuronide	Xenobiotics	Chemical	5882
3-hydroxypyridine sulfate	Xenobiotics	Chemical	8270
3-indoleglyoxylic acid	Xenobiotics	Food Component/Plant	7848
3-methoxycatechol sulfate (1)	Xenobiotics	Benzoate Metabolism	8194
3-methoxycatechol sulfate (2)	Xenobiotics	Benzoate Metabolism	7286
3-methyl catechol sulfate (1)	Xenobiotics	Benzoate Metabolism	8233
3-methyl catechol sulfate (2)	Xenobiotics	Benzoate Metabolism	6320
3-methylxanthine	Xenobiotics	Xanthine Metabolism	8085
3-phenylpropionate (hydrocinnamate)	Xenobiotics	Benzoate Metabolism	7925
3,5-dichloro-2,6-dihydroxybenzoic acid	Xenobiotics	Chemical	8218
3,7-dimethylurate	Xenobiotics	Xanthine Metabolism	6894
4-acetaminophen sulfate	Xenobiotics	Drug - Analgesics, Anesthetics	4197
4-acetylcatechol sulfate (1)	Xenobiotics	Food Component/Plant	7565
4-acetylphenol sulfate	Xenobiotics	Benzoate Metabolism	7135
4-allylcatechol sulfate	Xenobiotics	Benzoate Metabolism	8139
4-allylphenol sulfate	Xenobiotics	Food Component/Plant	8240
4-ethylcatechol sulfate	Xenobiotics	Benzoate Metabolism	8222
4-ethylphenylsulfate	Xenobiotics	Benzoate Metabolism	8139
4-hydroxychlorothalonil	Xenobiotics	Chemical	8216
4-hydroxycoumarin	Xenobiotics	Drug - Cardiovascular	6944
4-hydroxyhippurate	Xenobiotics	Benzoate Metabolism	8259
4-methylcatechol sulfate	Xenobiotics	Benzoate Metabolism	8229
4-methylguaiacol sulfate	Xenobiotics	Benzoate Metabolism	7141
4-vinylguaiacol sulfate	Xenobiotics	Food Component/Plant	7592
4-vinylphenol sulfate	Xenobiotics	Benzoate Metabolism	8280
5-acetylamino-6-amino-3-methyluracil	Xenobiotics	Xanthine Metabolism	8006
5-acetylamino-6-formylamino-3-methyluracil	Xenobiotics	Xanthine Metabolism	7599
5-hydroxy-2-methylpyridine sulfate	Xenobiotics	Chemical	6977
5-hydroxymethyl-2-furoylcarnitine*	Xenobiotics	Food Component/Plant	4803
6-hydroxyindole sulfate	Xenobiotics	Chemical	8229
7-methylxanthine	Xenobiotics	Xanthine Metabolism	8019
alliin	Xenobiotics	Food Component/Plant	6517
benzoate	Xenobiotics	Benzoate Metabolism	7306
caffeic acid sulfate	Xenobiotics	Food Component/Plant	7798
caffeine	Xenobiotics	Xanthine Metabolism	8005
catechol sulfate	Xenobiotics	Benzoate Metabolism	8242
cinnamoylglycine	Xenobiotics	Food Component/Plant	7824
dibutyl sulfosuccinate	Xenobiotics	Chemical	8099
dihydrocaffeate sulfate (2)	Xenobiotics	Food Component/Plant	6519
dihydroferulate	Xenobiotics	Food Component/Plant	6398
dihydroferulic acid sulfate	Xenobiotics	Food Component/Plant	5188
dimethyl sulfone	Xenobiotics	Chemical	7905
EDTA	Xenobiotics	Chemical	8239
ergothioneine	Xenobiotics	Food Component/Plant	8210
erythritol	Xenobiotics	Food Component/Plant	8167
ethyl alpha-glucopyranoside	Xenobiotics	Food Component/Plant	6620
ethyl beta-glucopyranoside	Xenobiotics	Food Component/Plant	8152
ethylparaben sulfate	Xenobiotics	Chemical	6408
eugenol sulfate	Xenobiotics	Food Component/Plant	7063
ferulic acid 4-sulfate	Xenobiotics	Food Component/Plant	7332
furaneol sulfate	Xenobiotics	Food Component/Plant	5882
gluconate	Xenobiotics	Food Component/Plant	8106
glucuronide of piperine metabolite C17H21NO3 (3)*	Xenobiotics	Food Component/Plant	6512
glucuronide of piperine metabolite C17H21NO3 (4)*	Xenobiotics	Food Component/Plant	7833
glucuronide of piperine metabolite C17H21NO3 (5)*	Xenobiotics	Food Component/Plant	6582
guaiacol sulfate	Xenobiotics	Benzoate Metabolism	8262
hippurate	Xenobiotics	Benzoate Metabolism	8260
histidine betaine (hercynine)*	Xenobiotics	Food Component/Plant	7518
homostachydrine*	Xenobiotics	Food Component/Plant	8248
hydroquinone sulfate	Xenobiotics	Drug - Topical Agents	7682
iminodiacetate (IDA)	Xenobiotics	Chemical	8213
indolin-2-one	Xenobiotics	Food Component/Plant	7027
levulinoylcarnitine	Xenobiotics	Food Component/Plant	7197
mannonate*	Xenobiotics	Food Component/Plant	8166
methyl glucopyranoside (alpha + beta)	Xenobiotics	Food Component/Plant	7973
methyl indole-3-acetate	Xenobiotics	Food Component/Plant	7032
methyl vanillate sulfate	Xenobiotics	Food Component/Plant	4303
methyl-4-hydroxybenzoate sulfate	Xenobiotics	Benzoate Metabolism	8285
N-acetylalliin	Xenobiotics	Food Component/Plant	5432
o-cresol sulfate	Xenobiotics	Benzoate Metabolism	7315
O-sulfo-L-tyrosine	Xenobiotics	Chemical	8229
p-cresol sulfate	Xenobiotics	Benzoate Metabolism	8183
paraxanthine	Xenobiotics	Xanthine Metabolism	7840
perfluorooctanesulfonate (PFOS)	Xenobiotics	Chemical	8218
perfluorooctanoate (PFOA)	Xenobiotics	Chemical	8199
phytanate	Xenobiotics	Food Component/Plant	8223
piperine	Xenobiotics	Food Component/Plant	8155
propyl 4-hydroxybenzoate sulfate	Xenobiotics	Benzoate Metabolism	7855
pyrraline	Xenobiotics	Food Component/Plant	7920
quinate	Xenobiotics	Food Component/Plant	8200
S-allylcysteine	Xenobiotics	Food Component/Plant	6857
salicylate	Xenobiotics	Drug - Topical Agents	8191
salicyluric glucuronide*	Xenobiotics	Drug - Analgesics, Anesthetics	5190
stachydrine	Xenobiotics	Food Component/Plant	8297
succinimide	Xenobiotics	Chemical	5865
sulfate of piperine metabolite C16H19NO3 (2)*	Xenobiotics	Food Component/Plant	7950
sulfate of piperine metabolite C16H19NO3 (3)*	Xenobiotics	Food Component/Plant	7705
sulfate of piperine metabolite C18H21NO3 (1)*	Xenobiotics	Food Component/Plant	7021
sulfate of piperine metabolite C18H21NO3 (3)*	Xenobiotics	Food Component/Plant	7006
sulfate*	Xenobiotics	Chemical	7006
tartarate	Xenobiotics	Food Component/Plant	7099
tartronate (hydroxymalonate)	Xenobiotics	Food Component/Plant	8125
theobromine	Xenobiotics	Xanthine Metabolism	8137
theophylline	Xenobiotics	Xanthine Metabolism	7822
thioproline	Xenobiotics	Chemical	8226
thymol sulfate	Xenobiotics	Food Component/Plant	8063
trans-3,4-methyleneheptanoate	Xenobiotics	Food Component/Plant	7104
umbelliferone sulfate	Xenobiotics	Food Component/Plant	5598
vanillic acid glycine	Xenobiotics	Food Component/Plant	7512

## Sheet: Table S2
Table S2. Two sample MR results of metabolites on DBP.
Exposure	Outcome	Method	n_SNP	Beta	Se	OR [95% CI]	Pval
2-hydroxyoctanoate	diastolic blood pressure	Inverse variance weighted	2	-0.5	0.08	0.61 [0.52, 0.72]	2.3718e-09
N-alpha-acetylornithine	diastolic blood pressure	Wald ratio	1	0.54	0.1	1.72 [1.40, 2.10]	1.57116e-07
N-acetyl-2-aminoadipate	diastolic blood pressure	Wald ratio	1	0.27	0.05	1.31 [1.19, 1.45]	1.88306e-07
N2,N2-dimethylguanosine	diastolic blood pressure	Wald ratio	1	-1.15	0.22	0.32 [0.21, 0.49]	2.22348e-07
alliin	diastolic blood pressure	Wald ratio	1	-0.25	0.05	0.78 [0.71, 0.86]	3.1493e-07
N-acetylarginine	diastolic blood pressure	Inverse variance weighted	5	0.14	0.03	1.15 [1.08, 1.22]	1.1706e-05
N-acetylglutamine	diastolic blood pressure	Inverse variance weighted	3	0.14	0.03	1.15 [1.08, 1.22]	1.30909e-05
N6-acetyllysine	diastolic blood pressure	Wald ratio	1	0.23	0.05	1.26 [1.13, 1.40]	1.65313e-05
N-acetylcitrulline	diastolic blood pressure	Inverse variance weighted	2	0.13	0.03	1.14 [1.08, 1.22]	1.77803e-05
N-delta-acetylornithine	diastolic blood pressure	Inverse variance weighted	2	-0.14	0.03	0.87 [0.82, 0.93]	1.80797e-05
behenoyl dihydrosphingomyelin (d18:0/22:0)*	diastolic blood pressure	Inverse variance weighted	3	0.61	0.14	1.84 [1.39, 2.44]	2.03664e-05
1-(1-enyl-stearoyl)-2-arachidonoyl-GPE (P-18:0/20:4)*	diastolic blood pressure	Inverse variance weighted	3	-0.24	0.06	0.79 [0.70, 0.88]	3.77755e-05
X - 12851	diastolic blood pressure	Wald ratio	1	-0.77	0.2	0.46 [0.32, 0.68]	7.91532e-05
1-(1-enyl-palmitoyl)-2-linoleoyl-GPC (P-16:0/18:2)*	diastolic blood pressure	Inverse variance weighted	2	-0.5	0.13	0.61 [0.47, 0.78]	8.72136e-05
sphinganine-1-phosphate	diastolic blood pressure	Wald ratio	1	0.65	0.17	1.92 [1.38, 2.68]	0.00011434
sphingosine 1-phosphate	diastolic blood pressure	Wald ratio	1	0.69	0.19	2.00 [1.39, 2.88]	0.000175841
dopamine 3-O-sulfate	diastolic blood pressure	Inverse variance weighted	2	0.79	0.21	2.21 [1.46, 3.35]	0.000183346
arabonate/xylonate	diastolic blood pressure	Wald ratio	1	0.53	0.15	1.69 [1.27, 2.25]	0.000283828
3,4-dihydroxybutyrate	diastolic blood pressure	Wald ratio	1	0.35	0.1	1.41 [1.17, 1.71]	0.00041755
X - 23739	diastolic blood pressure	Inverse variance weighted	2	-0.48	0.14	0.62 [0.47, 0.81]	0.000516012
1-methyl-4-imidazoleacetate	diastolic blood pressure	Wald ratio	1	-0.17	0.05	0.84 [0.76, 0.93]	0.0005946
1-arachidonylglycerol (20:4)	diastolic blood pressure	Wald ratio	1	-0.23	0.07	0.79 [0.70, 0.91]	0.0006318
X - 17010	diastolic blood pressure	Wald ratio	1	-0.62	0.18	0.54 [0.38, 0.77]	0.0006318
1-myristoyl-2-arachidonoyl-GPC (14:0/20:4)*	diastolic blood pressure	Wald ratio	1	-0.18	0.05	0.83 [0.75, 0.93]	0.000644673
arachidonate (20:4n6)	diastolic blood pressure	Wald ratio	1	-0.2	0.06	0.82 [0.73, 0.92]	0.000644673
linoleoyl-arachidonoyl-glycerol (18:2/20:4) [1]*	diastolic blood pressure	Inverse variance weighted	2	-0.21	0.06	0.81 [0.72, 0.92]	0.000684998
adrenate (22:4n6)	diastolic blood pressure	Wald ratio	1	-0.34	0.1	0.71 [0.59, 0.87]	0.0006902
1,2-dilinoleoyl-GPC (18:2/18:2)	diastolic blood pressure	Wald ratio	1	0.21	0.06	1.23 [1.09, 1.39]	0.0006902
1-linoleoyl-GPC (18:2)	diastolic blood pressure	Wald ratio	1	0.48	0.14	1.62 [1.23, 2.14]	0.0006902
1-linoleoyl-2-linolenoyl-GPC (18:2/18:3)*	diastolic blood pressure	Wald ratio	1	0.26	0.08	1.30 [1.12, 1.51]	0.0006902
eicosapentaenoate (EPA; 20:5n3)	diastolic blood pressure	Wald ratio	1	-0.3	0.09	0.74 [0.62, 0.88]	0.0006902
paraxanthine	diastolic blood pressure	Wald ratio	1	0.57	0.17	1.76 [1.27, 2.45]	0.000692647
theobromine	diastolic blood pressure	Wald ratio	1	0.6	0.18	1.81 [1.29, 2.56]	0.000692647
indolin-2-one	diastolic blood pressure	Wald ratio	1	0.38	0.11	1.46 [1.17, 1.81]	0.000692647
6-hydroxyindole sulfate	diastolic blood pressure	Wald ratio	1	0.58	0.17	1.78 [1.28, 2.48]	0.000692647
X - 18935	diastolic blood pressure	Wald ratio	1	-0.48	0.14	0.62 [0.47, 0.82]	0.000692647
3-methylxanthine	diastolic blood pressure	Wald ratio	1	-0.61	0.18	0.54 [0.38, 0.77]	0.000692647
X - 25419	diastolic blood pressure	Wald ratio	1	-0.43	0.13	0.65 [0.51, 0.84]	0.000698646
arachidonoylcholine	diastolic blood pressure	Wald ratio	1	-0.32	0.09	0.73 [0.61, 0.88]	0.00074185
X - 25790	diastolic blood pressure	Wald ratio	1	-0.5	0.15	0.61 [0.45, 0.81]	0.000808834
X - 25420	diastolic blood pressure	Wald ratio	1	-0.45	0.14	0.64 [0.49, 0.83]	0.000852297
1-arachidonoyl-GPE (20:4n6)*	diastolic blood pressure	Inverse variance weighted	2	-0.16	0.05	0.85 [0.78, 0.94]	0.000889056
2,6-dihydroxybenzoic acid	diastolic blood pressure	Inverse variance weighted	2	0.31	0.09	1.36 [1.13, 1.63]	0.000915123
1-stearoyl-2-arachidonoyl-GPC (18:0/20:4)	diastolic blood pressure	Inverse variance weighted	4	-0.09	0.03	0.91 [0.86, 0.96]	0.000929158
docosapentaenoate (n6 DPA; 22:5n6)	diastolic blood pressure	Inverse variance weighted	2	-0.41	0.13	0.66 [0.52, 0.84]	0.000947945
imidazole propionate	diastolic blood pressure	Wald ratio	1	-0.44	0.13	0.64 [0.49, 0.84]	0.00106912
X - 11381	diastolic blood pressure	Inverse variance weighted	3	0.31	0.1	1.37 [1.13, 1.65]	0.00109072
linoleoyl-arachidonoyl-glycerol (18:2/20:4) [2]*	diastolic blood pressure	Inverse variance weighted	3	-0.19	0.06	0.83 [0.74, 0.93]	0.00112049
docosatrienoate (22:3n6)*	diastolic blood pressure	Wald ratio	1	-0.3	0.09	0.74 [0.62, 0.89]	0.00133294
X - 12127	diastolic blood pressure	Wald ratio	1	0.55	0.17	1.73 [1.24, 2.43]	0.00133824
X - 11852	diastolic blood pressure	Wald ratio	1	0.69	0.21	1.99 [1.31, 3.03]	0.00135605
N-palmitoyl-sphingosine (d18:1/16:0)	diastolic blood pressure	Wald ratio	1	0.62	0.19	1.86 [1.27, 2.72]	0.00137428
N-palmitoyl-sphinganine (d18:0/16:0)	diastolic blood pressure	Wald ratio	1	0.62	0.19	1.86 [1.27, 2.71]	0.00137428
stearidonate (18:4n3)	diastolic blood pressure	Wald ratio	1	-0.47	0.15	0.62 [0.46, 0.84]	0.00158127
1-palmitoyl-2-linoleoyl-GPC (16:0/18:2)	diastolic blood pressure	Inverse variance weighted	3	0.21	0.07	1.24 [1.08, 1.41]	0.00165707
1-palmitoyl-2-linoleoyl-GPC (16:0/18:2)	diastolic blood pressure	Inverse variance weighted	3	-0.24	0.08	0.79 [0.68, 0.92]	0.00200663
3-methoxytyramine sulfate	diastolic blood pressure	Wald ratio	1	0.5	0.16	1.66 [1.20, 2.29]	0.00216229
retinol (Vitamin A)	diastolic blood pressure	Wald ratio	1	-0.58	0.19	0.56 [0.38, 0.81]	0.00238531
gamma-glutamylthreonine	diastolic blood pressure	Wald ratio	1	-0.5	0.17	0.61 [0.44, 0.84]	0.00241262
mannonate*	diastolic blood pressure	Wald ratio	1	-0.25	0.08	0.78 [0.66, 0.91]	0.00241262
1-lignoceroyl-GPC (24:0)	diastolic blood pressure	Wald ratio	1	-0.42	0.14	0.66 [0.50, 0.86]	0.0024287
1-(1-enyl-stearoyl)-GPE (P-18:0)*	diastolic blood pressure	Wald ratio	1	-0.45	0.15	0.63 [0.47, 0.85]	0.0024287
N,N-dimethylalanine	diastolic blood pressure	Inverse variance weighted	4	0.24	0.08	1.27 [1.08, 1.48]	0.00271914
X - 18913	diastolic blood pressure	Wald ratio	1	-0.4	0.14	0.67 [0.51, 0.87]	0.00306603
X - 17653	diastolic blood pressure	Inverse variance weighted	3	-0.18	0.06	0.84 [0.74, 0.94]	0.00342948
deoxycholate	diastolic blood pressure	Inverse variance weighted	2	-0.37	0.13	0.69 [0.54, 0.89]	0.00382606
mannose	diastolic blood pressure	Inverse variance weighted	2	-0.18	0.06	0.83 [0.73, 0.94]	0.00386742
sphingomyelin (d18:2/14:0, d18:1/14:1)*	diastolic blood pressure	Wald ratio	1	-0.55	0.19	0.57 [0.39, 0.84]	0.00387333
1-linoleoyl-2-arachidonoyl-GPC (18:2/20:4n6)*	diastolic blood pressure	Inverse variance weighted	3	-0.23	0.08	0.79 [0.68, 0.93]	0.00392399
N-formylmethionine	diastolic blood pressure	Wald ratio	1	0.3	0.1	1.35 [1.10, 1.65]	0.00443119
1-palmitoyl-2-arachidonoyl-GPC (16:0/20:4n6)	diastolic blood pressure	Inverse variance weighted	3	-0.11	0.04	0.90 [0.84, 0.97]	0.00458755
glycine	diastolic blood pressure	Inverse variance weighted	4	-0.27	0.1	0.76 [0.63, 0.92]	0.00471418
4-hydroxyphenylacetylglutamine	diastolic blood pressure	Inverse variance weighted	2	0.37	0.13	1.44 [1.12, 1.86]	0.00487265
N-acetyl-1-methylhistidine*	diastolic blood pressure	Inverse variance weighted	3	0.26	0.09	1.30 [1.08, 1.56]	0.00506843
X - 26111	diastolic blood pressure	Inverse variance weighted	3	-0.21	0.08	0.81 [0.69, 0.94]	0.00598585
1-stearoyl-2-linoleoyl-GPC (18:0/18:2)*	diastolic blood pressure	Inverse variance weighted	3	0.26	0.09	1.29 [1.08, 1.55]	0.00602022
X - 12839	diastolic blood pressure	Wald ratio	1	0.35	0.13	1.42 [1.10, 1.82]	0.00715259
X - 24241	diastolic blood pressure	Inverse variance weighted	2	0.55	0.21	1.73 [1.16, 2.59]	0.00734877
myo-inositol	diastolic blood pressure	Wald ratio	1	0.55	0.21	1.74 [1.16, 2.60]	0.00749173
phenylacetylglutamate	diastolic blood pressure	Wald ratio	1	-0.28	0.11	0.76 [0.61, 0.93]	0.00801521
isobutyrylcarnitine (C4)	diastolic blood pressure	Inverse variance weighted	6	0.1	0.04	1.10 [1.03, 1.18]	0.00802793
palmitoyl-sphingosine-phosphoethanolamine (d18:1/16:0)	diastolic blood pressure	Wald ratio	1	-0.53	0.2	0.59 [0.40, 0.87]	0.0082059
X - 12822	diastolic blood pressure	Wald ratio	1	0.18	0.07	1.19 [1.05, 1.36]	0.0082906
ferulic acid 4-sulfate	diastolic blood pressure	Wald ratio	1	0.15	0.06	1.17 [1.04, 1.31]	0.0082906
X - 12847	diastolic blood pressure	Wald ratio	1	0.33	0.13	1.39 [1.08, 1.77]	0.00922912
3-hydroxyhexanoate	diastolic blood pressure	Wald ratio	1	-0.37	0.14	0.69 [0.52, 0.91]	0.00932238
hydroxy-CMPF*	diastolic blood pressure	Wald ratio	1	-0.41	0.16	0.66 [0.49, 0.90]	0.00954325
3-carboxy-4-methyl-5-propyl-2-furanpropanoate (CMPF)	diastolic blood pressure	Wald ratio	1	-0.44	0.17	0.64 [0.46, 0.90]	0.0100323
N-succinyl-phenylalanine	diastolic blood pressure	Wald ratio	1	-0.12	0.05	0.88 [0.81, 0.97]	0.0100323
X - 24531	diastolic blood pressure	Wald ratio	1	-0.22	0.09	0.80 [0.67, 0.95]	0.0100323
N-acetylphenylalanine	diastolic blood pressure	Wald ratio	1	0.3	0.12	1.35 [1.08, 1.71]	0.0100323
N-acetylasparagine	diastolic blood pressure	Inverse variance weighted	4	0.1	0.04	1.11 [1.02, 1.20]	0.0100863
X - 21364	diastolic blood pressure	Wald ratio	1	-0.35	0.14	0.70 [0.54, 0.92]	0.0102003
eicosenedioate (C20:1-DC)*	diastolic blood pressure	Inverse variance weighted	2	-0.15	0.06	0.86 [0.77, 0.97]	0.010457
X - 24518	diastolic blood pressure	Inverse variance weighted	4	-0.08	0.03	0.92 [0.86, 0.98]	0.0109297
X - 13431	diastolic blood pressure	Inverse variance weighted	4	0.08	0.03	1.09 [1.02, 1.16]	0.0109984
octadecenedioylcarnitine (C18:1-DC)*	diastolic blood pressure	Inverse variance weighted	3	-0.1	0.04	0.91 [0.84, 0.98]	0.0122281
X - 19141	diastolic blood pressure	Inverse variance weighted	2	-0.12	0.05	0.88 [0.80, 0.97]	0.0127722
octadecanedioate (C18-DC)	diastolic blood pressure	Inverse variance weighted	4	-0.3	0.12	0.74 [0.59, 0.94]	0.014034
cis-3,4-methyleneheptanoylcarnitine	diastolic blood pressure	Inverse variance weighted	4	0.17	0.07	1.19 [1.04, 1.36]	0.0141815
2-aminooctanoate	diastolic blood pressure	Inverse variance weighted	2	-0.19	0.08	0.83 [0.71, 0.96]	0.0144751
docosapentaenoate (n3 DPA; 22:5n3)	diastolic blood pressure	Wald ratio	1	-0.31	0.13	0.73 [0.57, 0.94]	0.0148316
glycosyl ceramide (d18:1/23:1, d17:1/24:1)*	diastolic blood pressure	Inverse variance weighted	3	-0.2	0.08	0.82 [0.70, 0.96]	0.0158321
sphingomyelin (d17:2/16:0, d18:2/15:0)*	diastolic blood pressure	Inverse variance weighted	2	-0.23	0.1	0.79 [0.66, 0.96]	0.0158812
X - 24556	diastolic blood pressure	Inverse variance weighted	2	-0.17	0.07	0.84 [0.73, 0.97]	0.015953
hexanoylcarnitine (C6)	diastolic blood pressure	Inverse variance weighted	3	0.1	0.04	1.10 [1.02, 1.19]	0.0165915
X - 11315	diastolic blood pressure	Inverse variance weighted	3	-0.15	0.06	0.86 [0.76, 0.97]	0.0170459
choline	diastolic blood pressure	Wald ratio	1	0.37	0.15	1.44 [1.07, 1.95]	0.0171789
N,N,N-trimethyl-alanylproline betaine (TMAP)	diastolic blood pressure	Wald ratio	1	-0.62	0.26	0.54 [0.32, 0.90]	0.0187773
X - 21383	diastolic blood pressure	Wald ratio	1	-0.48	0.2	0.62 [0.41, 0.92]	0.0191568
caffeic acid sulfate	diastolic blood pressure	Inverse variance weighted	2	-0.32	0.14	0.72 [0.55, 0.95]	0.0204843
1-oleoyl-GPG (18:1)*	diastolic blood pressure	Inverse variance weighted	2	-0.11	0.05	0.89 [0.81, 0.98]	0.0207069
oleoyl ethanolamide	diastolic blood pressure	Wald ratio	1	0.19	0.08	1.20 [1.03, 1.41]	0.020718
linoleoyl ethanolamide	diastolic blood pressure	Wald ratio	1	0.22	0.1	1.25 [1.03, 1.51]	0.020718
4-allylphenol sulfate	diastolic blood pressure	Wald ratio	1	0.36	0.15	1.43 [1.05, 1.93]	0.0214482
octadecadienedioate (C18:2-DC)*	diastolic blood pressure	Inverse variance weighted	3	-0.09	0.04	0.92 [0.85, 0.99]	0.0215101
1-linoleoyl-GPG (18:2)*	diastolic blood pressure	Inverse variance weighted	2	-0.12	0.05	0.89 [0.81, 0.98]	0.0220031
X - 15486	diastolic blood pressure	Wald ratio	1	0.22	0.1	1.24 [1.03, 1.50]	0.022175
1-methyl-5-imidazoleacetate	diastolic blood pressure	Wald ratio	1	0.38	0.16	1.46 [1.05, 2.01]	0.0223114
X - 21319	diastolic blood pressure	Wald ratio	1	-0.33	0.15	0.72 [0.54, 0.95]	0.0226505
deoxycholic acid glucuronide	diastolic blood pressure	Inverse variance weighted	3	-0.12	0.05	0.88 [0.80, 0.98]	0.0233228
hexadecenedioate (C16:1-DC)*	diastolic blood pressure	Inverse variance weighted	2	-0.08	0.03	0.93 [0.87, 0.99]	0.0237328
octadecenedioate (C18:1-DC)	diastolic blood pressure	Inverse variance weighted	2	-0.1	0.04	0.90 [0.83, 0.99]	0.0242917
S-carboxyethylcysteine	diastolic blood pressure	Wald ratio	1	-0.39	0.18	0.68 [0.48, 0.95]	0.0255864
gamma-glutamylglycine	diastolic blood pressure	Inverse variance weighted	3	-0.25	0.11	0.78 [0.63, 0.97]	0.0257204
X - 12216	diastolic blood pressure	Inverse variance weighted	2	-0.36	0.16	0.70 [0.51, 0.96]	0.0270044
guanidinoacetate	diastolic blood pressure	Inverse variance weighted	3	-0.32	0.15	0.72 [0.54, 0.96]	0.0271928
pro-hydroxy-pro	diastolic blood pressure	Wald ratio	1	0.5	0.23	1.65 [1.06, 2.59]	0.0276278
aspartate	diastolic blood pressure	Inverse variance weighted	2	0.21	0.1	1.24 [1.02, 1.50]	0.0294582
glycine conjugate of C10H12O2*	diastolic blood pressure	Wald ratio	1	0.34	0.15	1.40 [1.03, 1.90]	0.0295643
N-methylproline	diastolic blood pressure	Wald ratio	1	0.42	0.19	1.52 [1.04, 2.21]	0.0297829
pipecolate	diastolic blood pressure	Wald ratio	1	-0.41	0.19	0.66 [0.46, 0.96]	0.0298245
2,3-dihydroxy-5-methylthio-4-pentenoate (DMTPA)*	diastolic blood pressure	Wald ratio	1	0.4	0.19	1.50 [1.04, 2.15]	0.0298988
4-methylhexanoylglutamine	diastolic blood pressure	Inverse variance weighted	2	0.23	0.11	1.26 [1.02, 1.56]	0.030167
ornithine	diastolic blood pressure	Wald ratio	1	-0.32	0.15	0.73 [0.54, 0.97]	0.0316885
X - 23678	diastolic blood pressure	Wald ratio	1	-0.32	0.15	0.72 [0.54, 0.97]	0.0319641
3-hydroxy-2-ethylpropionate	diastolic blood pressure	Inverse variance weighted	2	-0.23	0.11	0.80 [0.65, 0.98]	0.0339978
X - 21467	diastolic blood pressure	Inverse variance weighted	3	-0.15	0.07	0.86 [0.75, 0.99]	0.0346092
X - 17690	diastolic blood pressure	Inverse variance weighted	2	0.17	0.08	1.19 [1.01, 1.39]	0.0346119
1,2-dilinoleoyl-GPE (18:2/18:2)*	diastolic blood pressure	Inverse variance weighted	2	0.22	0.11	1.25 [1.01, 1.53]	0.0372585
methionine sulfone	diastolic blood pressure	Inverse variance weighted	6	-0.17	0.08	0.84 [0.72, 0.99]	0.0374139
N-acetylglutamate	diastolic blood pressure	Inverse variance weighted	2	0.63	0.3	1.87 [1.03, 3.39]	0.0385261
X - 26109	diastolic blood pressure	Inverse variance weighted	6	0.1	0.05	1.11 [1.00, 1.22]	0.0394872
p-cresol glucuronide*	diastolic blood pressure	Wald ratio	1	0.31	0.15	1.36 [1.01, 1.82]	0.0404128
X - 19438	diastolic blood pressure	Wald ratio	1	-0.38	0.19	0.68 [0.47, 0.98]	0.0412483
X - 21339	diastolic blood pressure	Wald ratio	1	-0.24	0.12	0.79 [0.62, 0.99]	0.0415038
1-stearoyl-GPG (18:0)	diastolic blood pressure	Inverse variance weighted	2	-0.19	0.09	0.83 [0.69, 0.99]	0.0417379
sphingomyelin (d18:2/23:0, d18:1/23:1, d17:1/24:1)*	diastolic blood pressure	Inverse variance weighted	2	-0.27	0.13	0.76 [0.59, 0.99]	0.0420285
galactonate	diastolic blood pressure	Wald ratio	1	0.35	0.17	1.42 [1.01, 2.00]	0.0420348
X - 11470	diastolic blood pressure	Inverse variance weighted	7	0.15	0.07	1.16 [1.00, 1.34]	0.0434961
vanillylmandelate (VMA)	diastolic blood pressure	Wald ratio	1	0.48	0.24	1.61 [1.01, 2.56]	0.0436061
X - 11880	diastolic blood pressure	Inverse variance weighted	2	-0.25	0.13	0.78 [0.61, 0.99]	0.0453735
homocitrulline	diastolic blood pressure	Inverse variance weighted	2	0.13	0.07	1.14 [1.00, 1.30]	0.0458657
ursodeoxycholate	diastolic blood pressure	Wald ratio	1	-0.32	0.16	0.73 [0.53, 0.99]	0.0460936
1-oleoyl-GPI (18:1)	diastolic blood pressure	Inverse variance weighted	3	0.31	0.15	1.36 [1.00, 1.84]	0.0464817
pregnenolone sulfate	diastolic blood pressure	Inverse variance weighted	6	-0.22	0.11	0.80 [0.64, 1.00]	0.0474531
X - 16087	diastolic blood pressure	Inverse variance weighted	4	-0.12	0.06	0.89 [0.79, 1.00]	0.0477686
androstenediol (3beta,17beta) monosulfate (1)	diastolic blood pressure	Inverse variance weighted	2	-0.22	0.11	0.80 [0.64, 1.00]	0.0489994
7-alpha-hydroxy-3-oxo-4-cholestenoate (7-Hoca)	diastolic blood pressure	Wald ratio	1	-0.32	0.16	0.72 [0.53, 1.00]	0.0491794
1-palmitoleoyl-2-linolenoyl-GPC (16:1/18:3)*	diastolic blood pressure	Inverse variance weighted	2	0.39	0.2	1.47 [1.00, 2.17]	0.0510836
1-stearoyl-2-oleoyl-GPS (18:0/18:1)	diastolic blood pressure	Wald ratio	1	0.25	0.13	1.28 [1.00, 1.65]	0.0518793
sphingadienine	diastolic blood pressure	Wald ratio	1	0.26	0.13	1.29 [1.00, 1.67]	0.0518793
sphinganine	diastolic blood pressure	Wald ratio	1	0.28	0.15	1.33 [1.00, 1.76]	0.0518793
sphingosine	diastolic blood pressure	Wald ratio	1	0.26	0.13	1.29 [1.00, 1.67]	0.0518793
nisinate (24:6n3)	diastolic blood pressure	Inverse variance weighted	2	-0.26	0.13	0.77 [0.60, 1.00]	0.0519075
1-stearoyl-2-oleoyl-GPE (18:0/18:1)	diastolic blood pressure	Inverse variance weighted	5	0.2	0.1	1.22 [1.00, 1.49]	0.053871
beta-citrylglutamate	diastolic blood pressure	Inverse variance weighted	2	-0.09	0.05	0.91 [0.83, 1.00]	0.0545279
X - 11308	diastolic blood pressure	Inverse variance weighted	3	-0.17	0.09	0.85 [0.71, 1.00]	0.0548669
5-(galactosylhydroxy)-L-lysine	diastolic blood pressure	Wald ratio	1	0.34	0.18	1.41 [0.99, 2.00]	0.0552803
sphingomyelin (d18:1/22:1, d18:2/22:0, d16:1/24:1)*	diastolic blood pressure	Inverse variance weighted	4	-0.22	0.12	0.80 [0.63, 1.01]	0.0573797
1-oleoyl-GPE (18:1)	diastolic blood pressure	Inverse variance weighted	2	0.24	0.13	1.27 [0.99, 1.63]	0.057504
pimeloylcarnitine/3-methyladipoylcarnitine (C7-DC)	diastolic blood pressure	Inverse variance weighted	4	-0.21	0.11	0.81 [0.65, 1.01]	0.0578677
X - 24565	diastolic blood pressure	Wald ratio	1	-0.3	0.16	0.74 [0.55, 1.01]	0.0579076
X - 24334	diastolic blood pressure	Wald ratio	1	-0.22	0.12	0.80 [0.64, 1.01]	0.0585672
S-1-pyrroline-5-carboxylate	diastolic blood pressure	Wald ratio	1	0.29	0.16	1.34 [0.99, 1.82]	0.0621049
caprylate (8:0)	diastolic blood pressure	Wald ratio	1	0.28	0.15	1.32 [0.99, 1.77]	0.0627495
X - 14939	diastolic blood pressure	Inverse variance weighted	2	0.15	0.08	1.16 [0.99, 1.36]	0.0650645
1-palmitoyl-2-docosahexaenoyl-GPC (16:0/22:6)	diastolic blood pressure	Inverse variance weighted	3	-0.21	0.11	0.81 [0.65, 1.02]	0.0684474
X - 12101	diastolic blood pressure	Wald ratio	1	-0.19	0.1	0.83 [0.67, 1.01]	0.0688089
X - 17685	diastolic blood pressure	Wald ratio	1	-0.33	0.19	0.72 [0.50, 1.03]	0.0722265
X - 25433	diastolic blood pressure	Inverse variance weighted	3	-0.2	0.11	0.82 [0.65, 1.02]	0.0740827
indolebutyrate	diastolic blood pressure	Wald ratio	1	0.26	0.14	1.29 [0.97, 1.72]	0.0747631
succinoyltaurine	diastolic blood pressure	Inverse variance weighted	3	0.13	0.07	1.13 [0.99, 1.30]	0.0749317
1-linolenoyl-GPC (18:3)*	diastolic blood pressure	Inverse variance weighted	2	0.34	0.19	1.40 [0.97, 2.03]	0.0750494
X - 12026	diastolic blood pressure	Inverse variance weighted	2	0.27	0.15	1.31 [0.97, 1.76]	0.0764749
nonanoylcarnitine (C9)	diastolic blood pressure	Inverse variance weighted	2	0.08	0.05	1.09 [0.99, 1.19]	0.0781469
indolepropionate	diastolic blood pressure	Wald ratio	1	-0.4	0.23	0.67 [0.43, 1.05]	0.0792419
methylsuccinate	diastolic blood pressure	Inverse variance weighted	2	-0.09	0.05	0.92 [0.83, 1.01]	0.0798273
X - 23997	diastolic blood pressure	Wald ratio	1	-0.34	0.19	0.71 [0.49, 1.04]	0.0804432
X - 07765	diastolic blood pressure	Wald ratio	1	0.18	0.1	1.19 [0.98, 1.45]	0.080555
X - 21312	diastolic blood pressure	Wald ratio	1	0.18	0.1	1.20 [0.98, 1.46]	0.080555
flavin adenine dinucleotide (FAD)	diastolic blood pressure	Inverse variance weighted	2	0.17	0.1	1.19 [0.98, 1.44]	0.0851289
glutarylcarnitine (C5-DC)	diastolic blood pressure	Inverse variance weighted	9	0.1	0.06	1.11 [0.99, 1.25]	0.0870872
4-oxo-retinoic acid	diastolic blood pressure	Inverse variance weighted	2	-0.25	0.15	0.78 [0.58, 1.04]	0.0894649
2-ketocaprylate	diastolic blood pressure	Inverse variance weighted	3	-0.29	0.17	0.75 [0.53, 1.05]	0.0900873
1-(1-enyl-palmitoyl)-2-oleoyl-GPE (P-16:0/18:1)*	diastolic blood pressure	Wald ratio	1	-0.27	0.16	0.76 [0.56, 1.05]	0.0932356
4-hydroxyphenylpyruvate	diastolic blood pressure	Wald ratio	1	-0.27	0.16	0.76 [0.56, 1.05]	0.0945609
cortolone glucuronide (1)	diastolic blood pressure	Wald ratio	1	-0.19	0.11	0.83 [0.67, 1.03]	0.0953805
hexanoylglycine	diastolic blood pressure	Wald ratio	1	0.11	0.07	1.11 [0.98, 1.27]	0.0966728
sphingomyelin (d18:1/14:0, d16:1/16:0)*	diastolic blood pressure	Inverse variance weighted	2	-0.09	0.05	0.92 [0.83, 1.02]	0.0968497
acisoga	diastolic blood pressure	Inverse variance weighted	6	0.2	0.12	1.22 [0.96, 1.56]	0.0981503
5alpha-androstan-3alpha,17beta-diol monosulfate (2)	diastolic blood pressure	Wald ratio	1	-0.16	0.1	0.85 [0.71, 1.03]	0.098424
glycoursodeoxycholic acid sulfate (1)	diastolic blood pressure	Wald ratio	1	0.21	0.13	1.23 [0.96, 1.57]	0.098424
1-(1-enyl-palmitoyl)-2-arachidonoyl-GPE (P-16:0/20:4)*	diastolic blood pressure	Wald ratio	1	-0.19	0.12	0.83 [0.66, 1.04]	0.0999653
X - 23780	diastolic blood pressure	Wald ratio	1	0.14	0.09	1.15 [0.97, 1.37]	0.10083
glutamine conjugate of C7H12O2*	diastolic blood pressure	Wald ratio	1	-0.26	0.16	0.77 [0.56, 1.05]	0.102284
oleoyl-linoleoyl-glycerol (18:1/18:2) [2]	diastolic blood pressure	Inverse variance weighted	6	0.22	0.13	1.25 [0.96, 1.62]	0.103991
N-palmitoyl-heptadecasphingosine (d17:1/16:0)*	diastolic blood pressure	Inverse variance weighted	2	-0.13	0.08	0.87 [0.74, 1.03]	0.104408
N2,N5-diacetylornithine	diastolic blood pressure	Inverse variance weighted	2	0.41	0.26	1.51 [0.92, 2.50]	0.105083
2-O-methylascorbic acid	diastolic blood pressure	Wald ratio	1	-0.26	0.16	0.77 [0.56, 1.06]	0.105543
10-undecenoate (11:1n1)	diastolic blood pressure	Wald ratio	1	0.09	0.06	1.09 [0.98, 1.22]	0.105714
adipoylcarnitine (C6-DC)	diastolic blood pressure	Inverse variance weighted	5	-0.17	0.11	0.84 [0.68, 1.04]	0.107608
X - 23644	diastolic blood pressure	Wald ratio	1	0.21	0.13	1.24 [0.95, 1.61]	0.107943
sphingomyelin (d18:1/21:0, d17:1/22:0, d16:1/23:0)*	diastolic blood pressure	Inverse variance weighted	2	-0.1	0.06	0.90 [0.80, 1.02]	0.110694
phenylacetylcarnitine	diastolic blood pressure	Inverse variance weighted	2	0.14	0.09	1.15 [0.97, 1.36]	0.113234
X - 24588	diastolic blood pressure	Inverse variance weighted	7	-0.13	0.08	0.88 [0.75, 1.03]	0.116992
cis-3,4-methyleneheptanoylglycine	diastolic blood pressure	Inverse variance weighted	2	0.2	0.13	1.22 [0.95, 1.57]	0.118969
decanoylcarnitine (C10)	diastolic blood pressure	Inverse variance weighted	2	0.1	0.06	1.10 [0.97, 1.25]	0.119794
X - 11787	diastolic blood pressure	Inverse variance weighted	2	-0.09	0.06	0.91 [0.81, 1.02]	0.120379
indoleacetoylcarnitine*	diastolic blood pressure	Inverse variance weighted	3	0.12	0.08	1.13 [0.97, 1.32]	0.120683
X - 24736	diastolic blood pressure	Inverse variance weighted	2	0.12	0.08	1.12 [0.97, 1.30]	0.121206
X - 21829	diastolic blood pressure	Inverse variance weighted	3	0.17	0.11	1.18 [0.96, 1.46]	0.121743
4-methyl-2-oxopentanoate	diastolic blood pressure	Wald ratio	1	0.3	0.19	1.34 [0.92, 1.95]	0.122983
ceramide (d18:1/14:0, d16:1/16:0)*	diastolic blood pressure	Wald ratio	1	-0.14	0.09	0.87 [0.72, 1.04]	0.123702
sphingomyelin (d18:2/23:1)*	diastolic blood pressure	Wald ratio	1	-0.23	0.15	0.79 [0.59, 1.06]	0.123702
sphingomyelin (d17:1/14:0, d16:1/15:0)*	diastolic blood pressure	Wald ratio	1	-0.18	0.12	0.83 [0.66, 1.05]	0.123702
eugenol sulfate	diastolic blood pressure	Inverse variance weighted	2	-0.2	0.13	0.82 [0.64, 1.05]	0.123705
4-hydroxyglutamate	diastolic blood pressure	Wald ratio	1	-0.21	0.14	0.81 [0.62, 1.06]	0.124184
gamma-glutamylcitrulline*	diastolic blood pressure	Inverse variance weighted	4	-0.2	0.13	0.82 [0.64, 1.06]	0.127723
X - 11849	diastolic blood pressure	Wald ratio	1	-0.22	0.14	0.81 [0.61, 1.06]	0.127762
3-hydroxysebacate	diastolic blood pressure	Inverse variance weighted	2	-0.13	0.09	0.88 [0.74, 1.04]	0.13312
tetradecanedioate (C14-DC)	diastolic blood pressure	Inverse variance weighted	4	-0.08	0.05	0.92 [0.83, 1.03]	0.136442
lignoceroyl sphingomyelin (d18:1/24:0)	diastolic blood pressure	Inverse variance weighted	2	0.23	0.16	1.26 [0.93, 1.71]	0.137044
phosphate	diastolic blood pressure	Inverse variance weighted	2	-0.18	0.12	0.84 [0.66, 1.06]	0.13819
X - 17367	diastolic blood pressure	Wald ratio	1	-0.25	0.17	0.78 [0.56, 1.09]	0.14025
lactosyl-N-nervonoyl-sphingosine (d18:1/24:1)*	diastolic blood pressure	Inverse variance weighted	4	-0.19	0.13	0.82 [0.64, 1.07]	0.140363
N-acetyl-3-methylhistidine*	diastolic blood pressure	Inverse variance weighted	2	0.21	0.15	1.24 [0.93, 1.65]	0.141812
taurolithocholate 3-sulfate	diastolic blood pressure	Wald ratio	1	0.16	0.11	1.18 [0.95, 1.47]	0.144621
X - 17654	diastolic blood pressure	Inverse variance weighted	5	-0.09	0.06	0.91 [0.80, 1.03]	0.145664
picolinoylglycine	diastolic blood pressure	Wald ratio	1	0.32	0.22	1.37 [0.89, 2.10]	0.147369
3-methylglutarylcarnitine (2)	diastolic blood pressure	Inverse variance weighted	7	-0.11	0.08	0.89 [0.77, 1.04]	0.148831
O-sulfo-L-tyrosine	diastolic blood pressure	Wald ratio	1	-0.16	0.11	0.85 [0.68, 1.06]	0.148999
butyrate/isobutyrate (4:0)	diastolic blood pressure	Wald ratio	1	-0.23	0.16	0.80 [0.59, 1.08]	0.149243
2-hydroxybutyrate/2-hydroxyisobutyrate	diastolic blood pressure	Wald ratio	1	0.3	0.21	1.35 [0.90, 2.02]	0.149252
metabolonic lactone sulfate	diastolic blood pressure	Inverse variance weighted	7	0.07	0.05	1.08 [0.97, 1.19]	0.151783
X - 24243	diastolic blood pressure	Inverse variance weighted	2	-0.14	0.1	0.87 [0.72, 1.05]	0.158165
sphingomyelin (d17:1/16:0, d18:1/15:0, d16:1/17:0)*	diastolic blood pressure	Inverse variance weighted	2	-0.1	0.07	0.91 [0.80, 1.04]	0.158635
dopamine 4-sulfate	diastolic blood pressure	Wald ratio	1	-0.3	0.22	0.74 [0.48, 1.13]	0.159256
3-methyl-2-oxobutyrate	diastolic blood pressure	Wald ratio	1	0.19	0.13	1.21 [0.93, 1.58]	0.159493
hexadecanedioate (C16-DC)	diastolic blood pressure	Inverse variance weighted	4	-0.08	0.06	0.93 [0.83, 1.03]	0.159651
21-hydroxypregnenolone disulfate	diastolic blood pressure	Inverse variance weighted	6	-0.12	0.09	0.89 [0.75, 1.05]	0.160628
X - 24328	diastolic blood pressure	Inverse variance weighted	4	-0.13	0.09	0.88 [0.73, 1.05]	0.160951
erythronate*	diastolic blood pressure	Inverse variance weighted	3	-0.14	0.1	0.87 [0.71, 1.06]	0.162148
X - 23641	diastolic blood pressure	Inverse variance weighted	6	0.17	0.12	1.19 [0.93, 1.52]	0.162652
4-ethylphenylsulfate	diastolic blood pressure	Wald ratio	1	0.28	0.2	1.33 [0.89, 1.97]	0.162733
tauro-beta-muricholate	diastolic blood pressure	Wald ratio	1	0.07	0.05	1.07 [0.97, 1.17]	0.163149
propionylglycine	diastolic blood pressure	Wald ratio	1	-0.27	0.19	0.77 [0.53, 1.11]	0.163433
epiandrosterone sulfate	diastolic blood pressure	Inverse variance weighted	2	-0.04	0.03	0.96 [0.90, 1.02]	0.175498
octadecanedioylcarnitine (C18-DC)*	diastolic blood pressure	Inverse variance weighted	4	-0.08	0.06	0.92 [0.82, 1.04]	0.178203
1-(1-enyl-stearoyl)-2-oleoyl-GPE (P-18:0/18:1)	diastolic blood pressure	Wald ratio	1	-0.23	0.17	0.79 [0.56, 1.11]	0.178283
serine	diastolic blood pressure	Wald ratio	1	-0.16	0.12	0.85 [0.68, 1.07]	0.178681
S-allylcysteine	diastolic blood pressure	Wald ratio	1	0.2	0.15	1.22 [0.91, 1.65]	0.179131
palmitoyl sphingomyelin (d18:1/16:0)	diastolic blood pressure	Inverse variance weighted	3	-0.21	0.16	0.81 [0.59, 1.10]	0.179653
3b-hydroxy-5-cholenoic acid	diastolic blood pressure	Wald ratio	1	-0.19	0.15	0.82 [0.62, 1.10]	0.181494
adenosine 3',5'-cyclic monophosphate (cAMP)	diastolic blood pressure	Inverse variance weighted	4	0.11	0.08	1.12 [0.95, 1.31]	0.183822
sphingomyelin (d18:1/17:0, d17:1/18:0, d19:1/16:0)	diastolic blood pressure	Inverse variance weighted	4	-0.12	0.09	0.89 [0.75, 1.06]	0.184068
3-methyl-2-oxovalerate	diastolic blood pressure	Wald ratio	1	-0.25	0.18	0.78 [0.54, 1.12]	0.184556
6-oxopiperidine-2-carboxylate	diastolic blood pressure	Wald ratio	1	-0.08	0.06	0.93 [0.83, 1.04]	0.185171
cytidine	diastolic blood pressure	Wald ratio	1	-0.2	0.15	0.82 [0.60, 1.10]	0.185291
5alpha-androstan-3beta,17beta-diol monosulfate (2)	diastolic blood pressure	Inverse variance weighted	2	-0.05	0.04	0.95 [0.88, 1.03]	0.186654
perfluorooctanesulfonate (PFOS)	diastolic blood pressure	Wald ratio	1	-0.25	0.19	0.78 [0.54, 1.13]	0.188437
sulfate of piperine metabolite C18H21NO3 (1)*	diastolic blood pressure	Wald ratio	1	-0.21	0.16	0.81 [0.59, 1.11]	0.188437
sulfate of piperine metabolite C18H21NO3 (3)*	diastolic blood pressure	Wald ratio	1	-0.2	0.15	0.82 [0.60, 1.10]	0.188437
tricosanoyl sphingomyelin (d18:1/23:0)*	diastolic blood pressure	Inverse variance weighted	2	0.2	0.16	1.23 [0.90, 1.66]	0.191446
glycocholenate sulfate*	diastolic blood pressure	Inverse variance weighted	6	-0.08	0.06	0.92 [0.81, 1.04]	0.191821
5-oxoproline	diastolic blood pressure	Inverse variance weighted	2	0.05	0.04	1.05 [0.97, 1.14]	0.195949
3,5-dichloro-2,6-dihydroxybenzoic acid	diastolic blood pressure	Wald ratio	1	-0.1	0.08	0.91 [0.78, 1.05]	0.196735
sphingomyelin (d18:2/24:1, d18:1/24:2)*	diastolic blood pressure	Wald ratio	1	-0.27	0.21	0.76 [0.50, 1.15]	0.196885
1-methylnicotinamide	diastolic blood pressure	Wald ratio	1	-0.25	0.19	0.78 [0.54, 1.14]	0.197401
1-palmitoyl-2-linoleoyl-GPE (16:0/18:2)	diastolic blood pressure	Inverse variance weighted	5	0.07	0.05	1.07 [0.96, 1.19]	0.199302
androstenediol (3beta,17beta) disulfate (2)	diastolic blood pressure	Inverse variance weighted	4	-0.2	0.16	0.82 [0.60, 1.11]	0.200163
5alpha-pregnan-3beta,20alpha-diol monosulfate (2)	diastolic blood pressure	Inverse variance weighted	4	-0.17	0.13	0.85 [0.65, 1.09]	0.202947
spermidine	diastolic blood pressure	Wald ratio	1	0.21	0.17	1.23 [0.89, 1.71]	0.203466
N-oleoyltaurine	diastolic blood pressure	Inverse variance weighted	2	0.15	0.12	1.17 [0.92, 1.48]	0.203763
glycosyl-N-palmitoyl-sphingosine (d18:1/16:0)	diastolic blood pressure	Inverse variance weighted	3	-0.09	0.07	0.92 [0.80, 1.05]	0.209242
homostachydrine*	diastolic blood pressure	Wald ratio	1	-0.23	0.19	0.79 [0.55, 1.14]	0.211414
lysine	diastolic blood pressure	Inverse variance weighted	2	-0.25	0.2	0.78 [0.53, 1.16]	0.213838
indoleacetylglutamine	diastolic blood pressure	Inverse variance weighted	3	0.1	0.08	1.10 [0.94, 1.29]	0.221187
(R)-3-hydroxybutyrylcarnitine	diastolic blood pressure	Wald ratio	1	0.22	0.18	1.24 [0.88, 1.75]	0.222028
X - 24812	diastolic blood pressure	Wald ratio	1	0.21	0.17	1.23 [0.88, 1.72]	0.222028
malate	diastolic blood pressure	Wald ratio	1	0.14	0.12	1.15 [0.91, 1.45]	0.228379
alpha-ketoglutarate	diastolic blood pressure	Wald ratio	1	0.13	0.11	1.14 [0.92, 1.42]	0.228379
N1-methylinosine	diastolic blood pressure	Wald ratio	1	0.23	0.19	1.26 [0.87, 1.83]	0.229393
glutarate (C5-DC)	diastolic blood pressure	Wald ratio	1	0.22	0.18	1.25 [0.87, 1.79]	0.229459
dimethylarginine (SDMA + ADMA)	diastolic blood pressure	Wald ratio	1	0.14	0.12	1.15 [0.91, 1.46]	0.230139
4-cholesten-3-one	diastolic blood pressure	Wald ratio	1	0.19	0.16	1.20 [0.89, 1.63]	0.233751
3-methoxytyrosine	diastolic blood pressure	Inverse variance weighted	5	0.17	0.15	1.19 [0.89, 1.58]	0.234966
6-bromotryptophan	diastolic blood pressure	Inverse variance weighted	4	-0.06	0.05	0.94 [0.86, 1.04]	0.235145
X - 21353	diastolic blood pressure	Wald ratio	1	-0.1	0.08	0.91 [0.77, 1.07]	0.239028
3-hydroxyoctanoate	diastolic blood pressure	Wald ratio	1	-0.18	0.16	0.83 [0.61, 1.13]	0.239028
3-hydroxydecanoate	diastolic blood pressure	Wald ratio	1	-0.1	0.09	0.90 [0.76, 1.07]	0.239028
4-hydroxyphenylacetoylcarnitine	diastolic blood pressure	Wald ratio	1	0.11	0.09	1.11 [0.93, 1.33]	0.239028
X - 18888	diastolic blood pressure	Wald ratio	1	-0.18	0.15	0.83 [0.62, 1.13]	0.239028
X - 23680	diastolic blood pressure	Wald ratio	1	0.07	0.06	1.08 [0.95, 1.22]	0.239028
X - 21471	diastolic blood pressure	Inverse variance weighted	4	-0.1	0.08	0.91 [0.77, 1.07]	0.239269
X - 11478	diastolic blood pressure	Inverse variance weighted	2	0.16	0.14	1.18 [0.89, 1.55]	0.242723
propionylcarnitine (C3)	diastolic blood pressure	Inverse variance weighted	4	0.11	0.1	1.12 [0.93, 1.35]	0.246394
4-hydroxychlorothalonil	diastolic blood pressure	Inverse variance weighted	2	-0.06	0.05	0.94 [0.85, 1.04]	0.251668
X - 23654	diastolic blood pressure	Inverse variance weighted	3	-0.23	0.2	0.80 [0.54, 1.17]	0.25237
phenylpyruvate	diastolic blood pressure	Inverse variance weighted	2	-0.13	0.11	0.88 [0.71, 1.10]	0.258845
campesterol	diastolic blood pressure	Wald ratio	1	0.19	0.16	1.20 [0.87, 1.66]	0.25965
histidine	diastolic blood pressure	Wald ratio	1	-0.23	0.2	0.80 [0.54, 1.18]	0.261114
citrulline	diastolic blood pressure	Inverse variance weighted	2	-0.23	0.21	0.79 [0.53, 1.19]	0.265051
uridine	diastolic blood pressure	Wald ratio	1	-0.14	0.13	0.87 [0.68, 1.11]	0.265488
levulinoylcarnitine	diastolic blood pressure	Inverse variance weighted	3	0.1	0.09	1.10 [0.93, 1.31]	0.267226
X - 24801	diastolic blood pressure	Inverse variance weighted	8	-0.17	0.15	0.84 [0.62, 1.14]	0.267319
sphingomyelin (d18:1/18:1, d18:2/18:0)	diastolic blood pressure	Inverse variance weighted	4	-0.2	0.18	0.82 [0.57, 1.17]	0.272141
N2-acetyl,N6,N6-dimethyllysine	diastolic blood pressure	Inverse variance weighted	4	-0.03	0.03	0.97 [0.91, 1.03]	0.275722
N-acetylkynurenine (2)	diastolic blood pressure	Inverse variance weighted	3	0.07	0.06	1.07 [0.95, 1.22]	0.276383
2'-O-methyluridine	diastolic blood pressure	Wald ratio	1	-0.03	0.03	0.97 [0.92, 1.02]	0.27642
N6,N6-dimethyllysine	diastolic blood pressure	Inverse variance weighted	4	-0.03	0.03	0.97 [0.92, 1.03]	0.280819
1-palmitoyl-2-oleoyl-GPE (16:0/18:1)	diastolic blood pressure	Inverse variance weighted	7	0.1	0.09	1.10 [0.92, 1.31]	0.282414
X - 21607	diastolic blood pressure	Inverse variance weighted	4	0.07	0.07	1.07 [0.94, 1.22]	0.283673
(S)-a-amino-omega-caprolactam	diastolic blood pressure	Inverse variance weighted	2	0.31	0.29	1.36 [0.77, 2.39]	0.284064
N-formylanthranilic acid	diastolic blood pressure	Inverse variance weighted	2	-0.04	0.04	0.96 [0.89, 1.04]	0.287129
kynurenate	diastolic blood pressure	Inverse variance weighted	3	0.09	0.09	1.10 [0.92, 1.31]	0.288556
X - 18922	diastolic blood pressure	Inverse variance weighted	5	-0.08	0.07	0.93 [0.80, 1.07]	0.289517
tryptophan	diastolic blood pressure	Wald ratio	1	-0.2	0.19	0.82 [0.57, 1.18]	0.290378
X - 12844	diastolic blood pressure	Inverse variance weighted	4	-0.1	0.1	0.90 [0.75, 1.09]	0.292003
4-acetamidobutanoate	diastolic blood pressure	Inverse variance weighted	2	0.08	0.08	1.09 [0.93, 1.27]	0.292307
2'-O-methylcytidine	diastolic blood pressure	Inverse variance weighted	2	-0.03	0.03	0.97 [0.92, 1.03]	0.294255
pregnenetriol sulfate*	diastolic blood pressure	Inverse variance weighted	5	0.12	0.12	1.13 [0.90, 1.43]	0.296879
X - 25371	diastolic blood pressure	Inverse variance weighted	3	-0.1	0.09	0.91 [0.75, 1.09]	0.299829
andro steroid monosulfate C19H28O6S (1)*	diastolic blood pressure	Inverse variance weighted	2	0.11	0.1	1.11 [0.91, 1.36]	0.303537
sebacate (C10-DC)	diastolic blood pressure	Inverse variance weighted	2	-0.11	0.11	0.89 [0.72, 1.11]	0.307375
dihydroorotate	diastolic blood pressure	Inverse variance weighted	7	0.09	0.09	1.10 [0.92, 1.32]	0.309058
1-stearoyl-2-docosahexaenoyl-GPC (18:0/22:6)	diastolic blood pressure	Inverse variance weighted	3	-0.15	0.15	0.86 [0.64, 1.15]	0.312051
2-oxoarginine*	diastolic blood pressure	Wald ratio	1	0.15	0.15	1.16 [0.87, 1.57]	0.313047
X - 11444	diastolic blood pressure	Inverse variance weighted	6	0.11	0.11	1.11 [0.90, 1.37]	0.315325
X - 12410	diastolic blood pressure	Wald ratio	1	0.07	0.07	1.08 [0.93, 1.24]	0.317311
X - 24947	diastolic blood pressure	Inverse variance weighted	6	0.1	0.1	1.10 [0.91, 1.34]	0.3192
vanillactate	diastolic blood pressure	Inverse variance weighted	2	0.28	0.28	1.32 [0.76, 2.30]	0.319327
5alpha-pregnan-3beta,20beta-diol monosulfate (1)	diastolic blood pressure	Inverse variance weighted	5	-0.06	0.06	0.94 [0.83, 1.06]	0.319561
5-methyluridine (ribothymidine)	diastolic blood pressure	Inverse variance weighted	2	-0.26	0.26	0.77 [0.46, 1.29]	0.322349
glutamate	diastolic blood pressure	Wald ratio	1	0.18	0.18	1.20 [0.83, 1.72]	0.326208
1-palmitoyl-GPG (16:0)*	diastolic blood pressure	Wald ratio	1	-0.15	0.16	0.86 [0.63, 1.17]	0.330567
1-stearoyl-GPC (18:0)	diastolic blood pressure	Inverse variance weighted	2	-0.27	0.28	0.76 [0.44, 1.32]	0.33192
1-oleoyl-2-linoleoyl-GPE (18:1/18:2)*	diastolic blood pressure	Inverse variance weighted	5	0.07	0.07	1.07 [0.93, 1.23]	0.333518
phosphoethanolamine	diastolic blood pressure	Inverse variance weighted	2	0.13	0.13	1.14 [0.88, 1.48]	0.335006
3beta-hydroxy-5-cholestenoate	diastolic blood pressure	Inverse variance weighted	3	-0.08	0.09	0.92 [0.77, 1.09]	0.335208
glycosyl-N-stearoyl-sphingosine (d18:1/18:0)	diastolic blood pressure	Inverse variance weighted	6	0.11	0.11	1.11 [0.89, 1.39]	0.337983
butyrylglycine	diastolic blood pressure	Inverse variance weighted	2	-0.07	0.07	0.93 [0.81, 1.08]	0.33975
N-acetyl-aspartyl-glutamate (NAAG)	diastolic blood pressure	Inverse variance weighted	2	0.1	0.1	1.10 [0.90, 1.34]	0.339893
dimethylglycine	diastolic blood pressure	Inverse variance weighted	3	0.09	0.09	1.09 [0.91, 1.30]	0.340365
3-bromo-5-chloro-2,6-dihydroxybenzoic acid*	diastolic blood pressure	Inverse variance weighted	2	-0.07	0.07	0.93 [0.81, 1.08]	0.34227
1-stearoyl-2-oleoyl-GPI (18:0/18:1)*	diastolic blood pressure	Inverse variance weighted	5	0.08	0.09	1.08 [0.92, 1.28]	0.342726
1-oleoyl-2-docosahexaenoyl-GPC (18:1/22:6)*	diastolic blood pressure	Inverse variance weighted	4	0.18	0.19	1.19 [0.83, 1.72]	0.343372
4-hydroxycoumarin	diastolic blood pressure	Wald ratio	1	-0.18	0.19	0.83 [0.57, 1.22]	0.349299
gluconate	diastolic blood pressure	Inverse variance weighted	2	0.16	0.17	1.17 [0.84, 1.62]	0.350954
isoursodeoxycholate	diastolic blood pressure	Wald ratio	1	-0.17	0.19	0.84 [0.58, 1.22]	0.353709
X - 16397	diastolic blood pressure	Inverse variance weighted	2	0.11	0.12	1.11 [0.89, 1.40]	0.353975
docosatrienoate (22:3n3)	diastolic blood pressure	Wald ratio	1	0.07	0.08	1.08 [0.92, 1.26]	0.369063
dihomo-linolenate (20:3n3 or n6)	diastolic blood pressure	Wald ratio	1	0.14	0.15	1.15 [0.85, 1.55]	0.369063
sphingomyelin (d18:1/19:0, d19:1/18:0)*	diastolic blood pressure	Inverse variance weighted	3	-0.05	0.06	0.95 [0.84, 1.07]	0.369961
thyroxine	diastolic blood pressure	Inverse variance weighted	2	0.47	0.53	1.60 [0.57, 4.50]	0.370831
orotate	diastolic blood pressure	Inverse variance weighted	4	-0.05	0.06	0.95 [0.85, 1.06]	0.371491
5-hydroxylysine	diastolic blood pressure	Inverse variance weighted	2	0.05	0.05	1.05 [0.95, 1.15]	0.371681
carotene diol (2)	diastolic blood pressure	Inverse variance weighted	2	0.11	0.13	1.12 [0.87, 1.44]	0.373252
16a-hydroxy DHEA 3-sulfate	diastolic blood pressure	Inverse variance weighted	2	0.08	0.09	1.08 [0.91, 1.29]	0.374796
X - 12112	diastolic blood pressure	Inverse variance weighted	8	-0.05	0.06	0.95 [0.84, 1.07]	0.375032
sphingomyelin (d18:2/16:0, d18:1/16:1)*	diastolic blood pressure	Wald ratio	1	-0.2	0.23	0.82 [0.53, 1.27]	0.375848
X - 24546	diastolic blood pressure	Inverse variance weighted	3	-0.08	0.09	0.92 [0.76, 1.11]	0.377562
N-acetylproline	diastolic blood pressure	Wald ratio	1	0.15	0.17	1.16 [0.83, 1.64]	0.382909
1-palmitoyl-2-oleoyl-GPI (16:0/18:1)*	diastolic blood pressure	Inverse variance weighted	4	0.1	0.12	1.11 [0.88, 1.39]	0.383379
5alpha-androstan-3alpha,17beta-diol monosulfate (1)	diastolic blood pressure	Inverse variance weighted	4	-0.04	0.05	0.96 [0.87, 1.06]	0.386481
1-palmitoyl-2-arachidonoyl-GPI (16:0/20:4)*	diastolic blood pressure	Inverse variance weighted	3	-0.15	0.17	0.87 [0.62, 1.20]	0.388961
2-palmitoyl-GPC (16:0)*	diastolic blood pressure	Wald ratio	1	0.13	0.15	1.14 [0.85, 1.53]	0.390569
N4-acetylcytidine	diastolic blood pressure	Inverse variance weighted	7	-0.06	0.07	0.94 [0.81, 1.08]	0.390857
glycosyl ceramide (d18:2/24:1, d18:1/24:2)*	diastolic blood pressure	Inverse variance weighted	4	-0.06	0.07	0.94 [0.81, 1.09]	0.392819
1-methylhistidine	diastolic blood pressure	Inverse variance weighted	3	0.07	0.09	1.08 [0.91, 1.27]	0.396425
5-acetylamino-6-amino-3-methyluracil	diastolic blood pressure	Wald ratio	1	0.05	0.05	1.05 [0.94, 1.16]	0.400583
carotene diol (1)	diastolic blood pressure	Inverse variance weighted	2	0.1	0.12	1.10 [0.88, 1.39]	0.404455
dehydroepiandrosterone sulfate (DHEA-S)	diastolic blood pressure	Inverse variance weighted	3	-0.07	0.09	0.93 [0.78, 1.10]	0.405246
1,3,7-trimethylurate	diastolic blood pressure	Inverse variance weighted	2	-0.09	0.11	0.91 [0.73, 1.14]	0.405489
N,N,N-trimethyl-5-aminovalerate	diastolic blood pressure	Inverse variance weighted	5	-0.18	0.22	0.83 [0.54, 1.28]	0.407331
1-linoleoyl-GPE (18:2)*	diastolic blood pressure	Inverse variance weighted	2	0.15	0.19	1.16 [0.81, 1.67]	0.414694
sphingomyelin (d18:1/20:2, d18:2/20:1, d16:1/22:2)*	diastolic blood pressure	Inverse variance weighted	4	0.11	0.14	1.12 [0.86, 1.46]	0.41529
1-palmitoyl-GPC (16:0)	diastolic blood pressure	Wald ratio	1	0.09	0.11	1.09 [0.88, 1.36]	0.41794
X - 18921	diastolic blood pressure	Inverse variance weighted	2	-0.08	0.1	0.92 [0.76, 1.12]	0.421209
N-acetyltyrosine	diastolic blood pressure	Inverse variance weighted	2	0.1	0.12	1.10 [0.87, 1.41]	0.423185
N-acetylglycine	diastolic blood pressure	Wald ratio	1	0.12	0.15	1.13 [0.84, 1.52]	0.423711
trans-2-hexenoylglycine	diastolic blood pressure	Wald ratio	1	0.12	0.15	1.12 [0.85, 1.49]	0.423711
N-acetylglucosaminylasparagine	diastolic blood pressure	Inverse variance weighted	4	-0.07	0.09	0.93 [0.78, 1.11]	0.424387
linolenoylcarnitine (C18:3)*	diastolic blood pressure	Inverse variance weighted	2	-0.15	0.19	0.86 [0.60, 1.24]	0.424397
carotene diol (3)	diastolic blood pressure	Wald ratio	1	0.07	0.08	1.07 [0.91, 1.26]	0.427718
glycerol 3-phosphate	diastolic blood pressure	Inverse variance weighted	2	0.06	0.08	1.06 [0.91, 1.23]	0.4343
glyco-beta-muricholate**	diastolic blood pressure	Inverse variance weighted	2	0.05	0.06	1.05 [0.93, 1.19]	0.439042
1-arachidonoyl-GPC (20:4n6)*	diastolic blood pressure	Inverse variance weighted	4	-0.08	0.1	0.92 [0.76, 1.13]	0.439513
1-stearoyl-2-linoleoyl-GPE (18:0/18:2)*	diastolic blood pressure	Inverse variance weighted	5	0.08	0.1	1.08 [0.89, 1.31]	0.441345
proline	diastolic blood pressure	Wald ratio	1	-0.16	0.2	0.86 [0.57, 1.28]	0.444142
pregnanediol-3-glucuronide	diastolic blood pressure	Inverse variance weighted	6	-0.09	0.12	0.91 [0.71, 1.16]	0.44669
cerotoylcarnitine (C26)*	diastolic blood pressure	Inverse variance weighted	6	-0.05	0.06	0.95 [0.84, 1.08]	0.446861
sphingomyelin (d18:1/20:1, d18:2/20:0)*	diastolic blood pressure	Inverse variance weighted	4	-0.13	0.17	0.88 [0.63, 1.22]	0.447551
hypotaurine	diastolic blood pressure	Inverse variance weighted	3	-0.08	0.1	0.92 [0.76, 1.13]	0.448219
hydantoin-5-propionate	diastolic blood pressure	Inverse variance weighted	3	0.08	0.11	1.08 [0.88, 1.33]	0.449763
N6,N6,N6-trimethyllysine	diastolic blood pressure	Inverse variance weighted	2	0.07	0.09	1.07 [0.89, 1.28]	0.452782
X - 17357	diastolic blood pressure	Inverse variance weighted	2	-0.08	0.11	0.92 [0.75, 1.14]	0.456213
N1-methyladenosine	diastolic blood pressure	Inverse variance weighted	2	-0.11	0.15	0.90 [0.67, 1.20]	0.456414
isobutyrylglycine	diastolic blood pressure	Inverse variance weighted	3	0.07	0.1	1.08 [0.89, 1.31]	0.458866
sphingomyelin (d18:2/21:0, d16:2/23:0)*	diastolic blood pressure	Inverse variance weighted	4	-0.13	0.18	0.87 [0.61, 1.25]	0.462816
2-hydroxydecanoate	diastolic blood pressure	Inverse variance weighted	2	-0.2	0.27	0.82 [0.48, 1.40]	0.462937
sphingomyelin (d18:1/25:0, d19:0/24:1, d20:1/23:0, d19:1/24:0)*	diastolic blood pressure	Inverse variance weighted	3	-0.05	0.06	0.96 [0.85, 1.08]	0.463041
cis-4-decenoylcarnitine (C10:1)	diastolic blood pressure	Inverse variance weighted	3	0.05	0.07	1.05 [0.92, 1.20]	0.465357
dimethyl sulfone	diastolic blood pressure	Wald ratio	1	-0.14	0.19	0.87 [0.60, 1.27]	0.468265
N6-methyllysine	diastolic blood pressure	Inverse variance weighted	5	-0.02	0.03	0.98 [0.92, 1.04]	0.471104
orotidine	diastolic blood pressure	Inverse variance weighted	2	-0.06	0.08	0.94 [0.80, 1.11]	0.471446
docosahexaenoate (DHA; 22:6n3)	diastolic blood pressure	Wald ratio	1	-0.15	0.2	0.86 [0.58, 1.28]	0.471786
X - 25109	diastolic blood pressure	Wald ratio	1	-0.06	0.09	0.94 [0.79, 1.12]	0.472614
tartronate (hydroxymalonate)	diastolic blood pressure	Wald ratio	1	-0.12	0.17	0.89 [0.64, 1.23]	0.474508
threonate	diastolic blood pressure	Wald ratio	1	-0.12	0.17	0.89 [0.64, 1.23]	0.474508
gamma-glutamyltryptophan	diastolic blood pressure	Wald ratio	1	0.11	0.16	1.12 [0.82, 1.52]	0.480261
glycerophosphoethanolamine	diastolic blood pressure	Wald ratio	1	-0.09	0.13	0.91 [0.71, 1.18]	0.486647
isovalerylcarnitine (C5)	diastolic blood pressure	Inverse variance weighted	3	0.09	0.13	1.09 [0.85, 1.41]	0.490126
beta-hydroxyisovaleroylcarnitine	diastolic blood pressure	Inverse variance weighted	2	0.05	0.07	1.05 [0.92, 1.20]	0.490353
bilirubin degradation product, C17H18N2O4 (3)**	diastolic blood pressure	Inverse variance weighted	4	-0.05	0.08	0.95 [0.81, 1.11]	0.494371
cystathionine	diastolic blood pressure	Wald ratio	1	0.13	0.19	1.14 [0.79, 1.64]	0.499088
homoarginine	diastolic blood pressure	Inverse variance weighted	2	-0.06	0.08	0.95 [0.81, 1.11]	0.499731
N-stearoyl-sphingadienine (d18:2/18:0)*	diastolic blood pressure	Wald ratio	1	0.09	0.14	1.10 [0.83, 1.45]	0.504018
N-acetyl-isoputreanine	diastolic blood pressure	Inverse variance weighted	6	0.07	0.11	1.08 [0.87, 1.34]	0.505084
imidazole lactate	diastolic blood pressure	Inverse variance weighted	7	0.04	0.06	1.04 [0.92, 1.18]	0.505186
succinylcarnitine (C4-DC)	diastolic blood pressure	Inverse variance weighted	5	0.06	0.1	1.07 [0.88, 1.29]	0.509664
androsterone sulfate	diastolic blood pressure	Inverse variance weighted	5	-0.03	0.05	0.97 [0.88, 1.07]	0.511089
tryptophan betaine	diastolic blood pressure	Wald ratio	1	-0.05	0.08	0.95 [0.81, 1.11]	0.511488
biliverdin	diastolic blood pressure	Inverse variance weighted	4	-0.03	0.05	0.97 [0.88, 1.06]	0.517491
5,6-dihydrouridine	diastolic blood pressure	Inverse variance weighted	2	-0.09	0.14	0.92 [0.70, 1.20]	0.519292
dodecanedioate (C12-DC)	diastolic blood pressure	Wald ratio	1	-0.1	0.16	0.90 [0.66, 1.23]	0.522051
glycerate	diastolic blood pressure	Wald ratio	1	-0.11	0.18	0.89 [0.63, 1.26]	0.52503
5alpha-androstan-3alpha,17beta-diol disulfate	diastolic blood pressure	Inverse variance weighted	2	-0.08	0.13	0.92 [0.71, 1.19]	0.528003
gamma-glutamylglutamine	diastolic blood pressure	Inverse variance weighted	2	-0.05	0.09	0.95 [0.80, 1.12]	0.534019
ceramide (d18:1/17:0, d17:1/18:0)*	diastolic blood pressure	Wald ratio	1	-0.1	0.16	0.91 [0.66, 1.24]	0.534969
erucate (22:1n9)	diastolic blood pressure	Wald ratio	1	-0.12	0.19	0.89 [0.61, 1.30]	0.537568
3-hydroxybutyroylglycine**	diastolic blood pressure	Inverse variance weighted	2	-0.1	0.16	0.90 [0.65, 1.25]	0.538304
1-palmitoyl-2-dihomo-linolenoyl-GPC (16:0/20:3n3 or 6)*	diastolic blood pressure	Inverse variance weighted	2	0.1	0.17	1.11 [0.80, 1.55]	0.538662
3-(4-hydroxyphenyl)lactate	diastolic blood pressure	Inverse variance weighted	2	-0.06	0.1	0.94 [0.77, 1.15]	0.538741
gamma-CEHC	diastolic blood pressure	Wald ratio	1	-0.12	0.2	0.89 [0.60, 1.31]	0.540324
indole-3-carboxylate	diastolic blood pressure	Wald ratio	1	-0.09	0.15	0.91 [0.68, 1.23]	0.540324
1-palmitoyl-2-oleoyl-GPC (16:0/18:1)	diastolic blood pressure	Inverse variance weighted	2	-0.09	0.14	0.92 [0.69, 1.21]	0.54172
erythritol	diastolic blood pressure	Inverse variance weighted	2	0.21	0.35	1.23 [0.63, 2.43]	0.542096
glutamine	diastolic blood pressure	Inverse variance weighted	2	-0.11	0.19	0.89 [0.62, 1.29]	0.545316
X - 22162	diastolic blood pressure	Inverse variance weighted	4	-0.02	0.04	0.98 [0.90, 1.05]	0.549494
dodecadienoate (12:2)*	diastolic blood pressure	Inverse variance weighted	5	0.06	0.09	1.06 [0.88, 1.27]	0.54978
beta-hydroxyisovalerate	diastolic blood pressure	Inverse variance weighted	5	0.05	0.09	1.05 [0.89, 1.26]	0.550574
11beta-hydroxyetiocholanolone glucuronide*	diastolic blood pressure	Wald ratio	1	0.09	0.15	1.09 [0.81, 1.47]	0.551886
X - 24949	diastolic blood pressure	Inverse variance weighted	3	0.07	0.12	1.08 [0.85, 1.37]	0.552229
trans-4-hydroxyproline	diastolic blood pressure	Inverse variance weighted	3	0.11	0.18	1.11 [0.78, 1.58]	0.553285
arachidonoylcarnitine (C20:4)	diastolic blood pressure	Inverse variance weighted	6	-0.05	0.09	0.95 [0.80, 1.13]	0.555242
hydroxypalmitoyl sphingomyelin (d18:1/16:0(OH))**	diastolic blood pressure	Inverse variance weighted	2	0.14	0.24	1.15 [0.72, 1.85]	0.556482
androsterone glucuronide	diastolic blood pressure	Inverse variance weighted	4	-0.05	0.09	0.95 [0.80, 1.13]	0.559262
5-acetylamino-6-formylamino-3-methyluracil	diastolic blood pressure	Inverse variance weighted	3	-0.02	0.04	0.98 [0.90, 1.06]	0.561416
1-palmitoyl-GPE (16:0)	diastolic blood pressure	Inverse variance weighted	5	0.11	0.2	1.12 [0.76, 1.66]	0.562794
sphingomyelin (d18:0/20:0, d16:0/22:0)*	diastolic blood pressure	Inverse variance weighted	4	0.11	0.19	1.11 [0.77, 1.61]	0.563974
glutamine_degradant*	diastolic blood pressure	Inverse variance weighted	4	-0.09	0.16	0.91 [0.67, 1.24]	0.565906
tetradecadienedioate (C14:2-DC)*	diastolic blood pressure	Inverse variance weighted	3	-0.05	0.08	0.95 [0.81, 1.12]	0.567964
X - 21283	diastolic blood pressure	Wald ratio	1	0.02	0.04	1.02 [0.94, 1.11]	0.568466
X - 18886	diastolic blood pressure	Wald ratio	1	-0.1	0.17	0.91 [0.65, 1.27]	0.568713
N-acetylhistidine	diastolic blood pressure	Inverse variance weighted	3	0.07	0.12	1.07 [0.85, 1.34]	0.569973
1-(1-enyl-palmitoyl)-2-palmitoyl-GPC (P-16:0/16:0)*	diastolic blood pressure	Inverse variance weighted	6	0.06	0.11	1.07 [0.86, 1.33]	0.573243
X - 12798	diastolic blood pressure	Inverse variance weighted	4	-0.05	0.09	0.95 [0.80, 1.13]	0.573786
glycohyocholate	diastolic blood pressure	Inverse variance weighted	3	-0.16	0.29	0.85 [0.49, 1.49]	0.576243
glycine conjugate of C10H14O2 (1)*	diastolic blood pressure	Inverse variance weighted	3	-0.08	0.14	0.93 [0.70, 1.22]	0.577014
3,7-dimethylurate	diastolic blood pressure	Wald ratio	1	-0.1	0.18	0.90 [0.63, 1.29]	0.577328
citrate	diastolic blood pressure	Inverse variance weighted	4	0.13	0.23	1.14 [0.72, 1.80]	0.578456
quinolinate	diastolic blood pressure	Inverse variance weighted	2	-0.07	0.12	0.94 [0.74, 1.18]	0.578581
deoxycholic acid 12-sulfate*	diastolic blood pressure	Inverse variance weighted	3	-0.05	0.1	0.95 [0.78, 1.15]	0.578957
threonine	diastolic blood pressure	Inverse variance weighted	2	-0.18	0.33	0.84 [0.44, 1.58]	0.583413
X - 25810	diastolic blood pressure	Inverse variance weighted	2	-0.15	0.27	0.86 [0.51, 1.46]	0.584849
gamma-glutamyl-2-aminobutyrate	diastolic blood pressure	Inverse variance weighted	2	0.08	0.14	1.08 [0.82, 1.43]	0.58518
bilirubin (E,E)*	diastolic blood pressure	Inverse variance weighted	5	-0.02	0.04	0.98 [0.90, 1.06]	0.589276
ethyl beta-glucopyranoside	diastolic blood pressure	Wald ratio	1	0.03	0.05	1.03 [0.94, 1.12]	0.589822
stearoyl sphingomyelin (d18:1/18:0)	diastolic blood pressure	Inverse variance weighted	6	-0.04	0.07	0.96 [0.84, 1.10]	0.590007
decadienedioic acid (C10:2-DC)**	diastolic blood pressure	Inverse variance weighted	4	0.03	0.05	1.03 [0.93, 1.14]	0.591192
tetrahydrocortisol glucuronide	diastolic blood pressure	Inverse variance weighted	2	-0.07	0.13	0.94 [0.73, 1.20]	0.597248
butyrylcarnitine (C4)	diastolic blood pressure	Inverse variance weighted	8	-0.03	0.05	0.97 [0.87, 1.08]	0.599162
myristoyl dihydrosphingomyelin (d18:0/14:0)*	diastolic blood pressure	Wald ratio	1	-0.05	0.1	0.95 [0.79, 1.15]	0.599289
N-stearoyl-sphinganine (d18:0/18:0)*	diastolic blood pressure	Wald ratio	1	-0.08	0.15	0.92 [0.68, 1.25]	0.599289
stearoylcarnitine (C18)	diastolic blood pressure	Inverse variance weighted	3	0.04	0.08	1.04 [0.89, 1.22]	0.602553
alpha-hydroxyisovalerate	diastolic blood pressure	Inverse variance weighted	4	0.07	0.13	1.07 [0.83, 1.37]	0.604861
glycochenodeoxycholate glucuronide (1)	diastolic blood pressure	Inverse variance weighted	2	0.08	0.15	1.08 [0.81, 1.44]	0.605233
cysteine-glutathione disulfide	diastolic blood pressure	Wald ratio	1	-0.09	0.17	0.91 [0.65, 1.29]	0.605258
11beta-hydroxyandrosterone glucuronide	diastolic blood pressure	Inverse variance weighted	4	0.03	0.07	1.03 [0.91, 1.18]	0.605639
glycochenodeoxycholate 3-sulfate	diastolic blood pressure	Inverse variance weighted	8	0.05	0.11	1.06 [0.86, 1.30]	0.608797
laurylcarnitine (C12)	diastolic blood pressure	Wald ratio	1	-0.09	0.19	0.91 [0.63, 1.31]	0.611121
cysteinylglycine disulfide*	diastolic blood pressure	Wald ratio	1	-0.05	0.11	0.95 [0.77, 1.17]	0.611121
3-hydroxydecanoylcarnitine	diastolic blood pressure	Wald ratio	1	-0.1	0.2	0.90 [0.61, 1.34]	0.611121
3-hydroxyoctanoylcarnitine (1)	diastolic blood pressure	Wald ratio	1	-0.09	0.18	0.91 [0.64, 1.30]	0.611121
3-hydroxyoctanoylcarnitine (2)	diastolic blood pressure	Wald ratio	1	-0.09	0.18	0.91 [0.63, 1.31]	0.611121
cys-gly, oxidized	diastolic blood pressure	Wald ratio	1	-0.04	0.09	0.96 [0.81, 1.13]	0.611121
creatine	diastolic blood pressure	Wald ratio	1	-0.08	0.17	0.92 [0.66, 1.27]	0.611187
glycodeoxycholate 3-sulfate	diastolic blood pressure	Inverse variance weighted	4	-0.03	0.06	0.97 [0.85, 1.10]	0.619116
X - 12100	diastolic blood pressure	Inverse variance weighted	2	-0.07	0.15	0.93 [0.69, 1.24]	0.620552
X - 15461	diastolic blood pressure	Wald ratio	1	-0.1	0.21	0.90 [0.60, 1.36]	0.623106
1-(1-enyl-palmitoyl)-GPE (P-16:0)*	diastolic blood pressure	Inverse variance weighted	2	-0.11	0.23	0.89 [0.57, 1.41]	0.629654
3-hydroxylaurate	diastolic blood pressure	Wald ratio	1	-0.08	0.17	0.92 [0.67, 1.28]	0.631067
4-guanidinobutanoate	diastolic blood pressure	Inverse variance weighted	2	0.07	0.14	1.07 [0.81, 1.42]	0.632847
cysteinylglycine	diastolic blood pressure	Wald ratio	1	-0.07	0.14	0.94 [0.71, 1.23]	0.632986
N-acetylcarnosine	diastolic blood pressure	Inverse variance weighted	5	-0.03	0.05	0.97 [0.88, 1.08]	0.635693
glycosyl-N-behenoyl-sphingadienine (d18:2/22:0)*	diastolic blood pressure	Inverse variance weighted	4	-0.04	0.08	0.97 [0.83, 1.12]	0.636735
xanthurenate	diastolic blood pressure	Inverse variance weighted	4	0.05	0.12	1.06 [0.84, 1.33]	0.640078
3-carboxy-4-methyl-5-pentyl-2-furanpropionate (3-CMPFP)**	diastolic blood pressure	Inverse variance weighted	2	0.18	0.39	1.20 [0.56, 2.56]	0.641013
X - 12117	diastolic blood pressure	Inverse variance weighted	4	-0.04	0.08	0.96 [0.82, 1.13]	0.641447
X - 15503	diastolic blood pressure	Inverse variance weighted	3	-0.09	0.19	0.91 [0.62, 1.34]	0.644311
1-stearoyl-2-linoleoyl-GPI (18:0/18:2)	diastolic blood pressure	Inverse variance weighted	3	0.07	0.15	1.07 [0.80, 1.42]	0.646666
X - 12411	diastolic blood pressure	Wald ratio	1	0.05	0.1	1.05 [0.86, 1.28]	0.646866
1-(1-enyl-palmitoyl)-2-linoleoyl-GPE (P-16:0/18:2)*	diastolic blood pressure	Inverse variance weighted	2	0.13	0.29	1.14 [0.65, 2.00]	0.647565
X - 21285	diastolic blood pressure	Inverse variance weighted	2	0.1	0.21	1.10 [0.72, 1.67]	0.653008
1-linoleoyl-GPI (18:2)*	diastolic blood pressure	Inverse variance weighted	3	0.08	0.19	1.09 [0.76, 1.56]	0.655702
X - 25422	diastolic blood pressure	Inverse variance weighted	3	0.09	0.19	1.09 [0.75, 1.59]	0.657067
X - 21286	diastolic blood pressure	Inverse variance weighted	2	0.17	0.39	1.19 [0.55, 2.58]	0.657765
palmitoylcarnitine (C16)	diastolic blood pressure	Wald ratio	1	-0.05	0.12	0.95 [0.75, 1.20]	0.658672
oleoylcarnitine (C18:1)	diastolic blood pressure	Wald ratio	1	-0.04	0.1	0.96 [0.79, 1.16]	0.658672
ergothioneine	diastolic blood pressure	Wald ratio	1	0.05	0.1	1.05 [0.85, 1.28]	0.658672
margaroylcarnitine (C17)*	diastolic blood pressure	Wald ratio	1	-0.08	0.17	0.93 [0.66, 1.30]	0.658672
eicosanedioate (C20-DC)	diastolic blood pressure	Wald ratio	1	-0.09	0.21	0.91 [0.60, 1.38]	0.659671
1-oleoylglycerol (18:1)	diastolic blood pressure	Inverse variance weighted	3	0.11	0.26	1.12 [0.67, 1.86]	0.665202
cholate	diastolic blood pressure	Wald ratio	1	-0.08	0.19	0.92 [0.63, 1.34]	0.666047
1-stearoyl-2-arachidonoyl-GPI (18:0/20:4)	diastolic blood pressure	Inverse variance weighted	5	-0.05	0.12	0.95 [0.76, 1.20]	0.668685
N-stearoyl-sphingosine (d18:1/18:0)*	diastolic blood pressure	Inverse variance weighted	5	-0.05	0.12	0.95 [0.76, 1.20]	0.670265
linoleoylcarnitine (C18:2)*	diastolic blood pressure	Inverse variance weighted	2	-0.03	0.06	0.97 [0.86, 1.10]	0.671578
1-palmitoleoyl-GPC (16:1)*	diastolic blood pressure	Inverse variance weighted	3	0.11	0.27	1.12 [0.66, 1.89]	0.672603
X - 12707	diastolic blood pressure	Inverse variance weighted	2	0.06	0.13	1.06 [0.82, 1.37]	0.676167
N6-carbamoylthreonyladenosine	diastolic blood pressure	Wald ratio	1	0.08	0.19	1.08 [0.75, 1.56]	0.677526
bilirubin degradation product, C16H18N2O5 (3)**	diastolic blood pressure	Inverse variance weighted	3	-0.03	0.07	0.97 [0.84, 1.12]	0.677727
ethylmalonate	diastolic blood pressure	Inverse variance weighted	9	-0.02	0.05	0.98 [0.89, 1.08]	0.679757
X - 24494	diastolic blood pressure	Inverse variance weighted	3	0.04	0.09	1.04 [0.87, 1.23]	0.681381
X - 21736	diastolic blood pressure	Inverse variance weighted	2	0.11	0.27	1.12 [0.66, 1.88]	0.682408
furaneol sulfate	diastolic blood pressure	Wald ratio	1	-0.03	0.07	0.97 [0.84, 1.12]	0.68324
gulonate*	diastolic blood pressure	Inverse variance weighted	2	0.24	0.6	1.27 [0.39, 4.10]	0.688405
arabitol/xylitol	diastolic blood pressure	Wald ratio	1	0.07	0.17	1.07 [0.76, 1.50]	0.689157
maltotriose	diastolic blood pressure	Wald ratio	1	0.06	0.16	1.06 [0.78, 1.45]	0.68981
choline phosphate	diastolic blood pressure	Inverse variance weighted	2	0.05	0.12	1.05 [0.82, 1.34]	0.693168
cortisol	diastolic blood pressure	Wald ratio	1	0.07	0.17	1.07 [0.76, 1.50]	0.705907
5alpha-androstan-3beta,17beta-diol disulfate	diastolic blood pressure	Inverse variance weighted	5	-0.04	0.1	0.96 [0.79, 1.18]	0.706232
tetradecadienoate (14:2)*	diastolic blood pressure	Inverse variance weighted	2	-0.04	0.12	0.96 [0.76, 1.21]	0.707319
beta-alanine	diastolic blood pressure	Wald ratio	1	-0.03	0.09	0.97 [0.81, 1.15]	0.708729
1-ribosyl-imidazoleacetate*	diastolic blood pressure	Inverse variance weighted	4	-0.06	0.16	0.94 [0.69, 1.29]	0.713115
dihomo-linolenoylcarnitine (C20:3n3 or 6)*	diastolic blood pressure	Inverse variance weighted	9	0.03	0.07	1.03 [0.90, 1.17]	0.713197
gamma-glutamylvaline	diastolic blood pressure	Wald ratio	1	0.06	0.15	1.06 [0.78, 1.43]	0.714397
X - 24337	diastolic blood pressure	Inverse variance weighted	2	-0.06	0.17	0.94 [0.68, 1.31]	0.714433
2-hydroxy-3-methylvalerate	diastolic blood pressure	Inverse variance weighted	2	-0.04	0.1	0.96 [0.79, 1.17]	0.718016
1-stearoyl-2-arachidonoyl-GPE (18:0/20:4)	diastolic blood pressure	Inverse variance weighted	6	-0.04	0.1	0.97 [0.80, 1.17]	0.718612
sphingomyelin (d18:0/18:0, d19:0/17:0)*	diastolic blood pressure	Wald ratio	1	-0.05	0.14	0.95 [0.73, 1.24]	0.719183
ascorbic acid 2-sulfate	diastolic blood pressure	Inverse variance weighted	2	-0.15	0.42	0.86 [0.37, 1.97]	0.71922
5alpha-androstan-3beta,17alpha-diol disulfate	diastolic blood pressure	Inverse variance weighted	3	0.05	0.13	1.05 [0.81, 1.35]	0.720029
1-(1-enyl-palmitoyl)-2-palmitoleoyl-GPC (P-16:0/16:1)*	diastolic blood pressure	Inverse variance weighted	5	0.06	0.16	1.06 [0.78, 1.44]	0.720422
N-acetyltaurine	diastolic blood pressure	Wald ratio	1	0.04	0.11	1.04 [0.84, 1.28]	0.730461
1-stearoyl-GPE (18:0)	diastolic blood pressure	Inverse variance weighted	5	0.09	0.26	1.09 [0.66, 1.82]	0.731888
N-acetyl-beta-alanine	diastolic blood pressure	Wald ratio	1	0.03	0.09	1.03 [0.87, 1.23]	0.731969
N-palmitoylglycine	diastolic blood pressure	Inverse variance weighted	2	0.07	0.22	1.08 [0.70, 1.66]	0.732892
2-butenoylglycine	diastolic blood pressure	Inverse variance weighted	2	-0.06	0.19	0.94 [0.65, 1.36]	0.733454
5alpha-pregnan-3beta,20alpha-diol disulfate	diastolic blood pressure	Inverse variance weighted	4	-0.03	0.1	0.97 [0.80, 1.17]	0.73555
1-palmitoyl-2-arachidonoyl-GPE (16:0/20:4)*	diastolic blood pressure	Inverse variance weighted	6	-0.03	0.1	0.97 [0.79, 1.18]	0.736004
carboxyethyl-GABA	diastolic blood pressure	Inverse variance weighted	3	0.1	0.29	1.10 [0.63, 1.93]	0.736883
bilirubin degradation product, C17H20N2O5 (1)**	diastolic blood pressure	Wald ratio	1	-0.02	0.05	0.98 [0.90, 1.08]	0.738883
acetylcarnitine (C2)	diastolic blood pressure	Inverse variance weighted	2	0.05	0.14	1.05 [0.79, 1.39]	0.742544
3-methylglutaconate	diastolic blood pressure	Inverse variance weighted	3	0.06	0.17	1.06 [0.75, 1.49]	0.743496
17alpha-hydroxypregnanolone glucuronide	diastolic blood pressure	Wald ratio	1	0.02	0.05	1.02 [0.92, 1.13]	0.748037
1-palmitoyl-2-stearoyl-GPC (16:0/18:0)	diastolic blood pressure	Inverse variance weighted	2	-0.1	0.3	0.91 [0.50, 1.65]	0.750218
kynurenine	diastolic blood pressure	Inverse variance weighted	4	0.02	0.07	1.02 [0.89, 1.17]	0.75186
pregnenediol disulfate (C21H34O8S2)*	diastolic blood pressure	Inverse variance weighted	6	-0.03	0.1	0.97 [0.79, 1.18]	0.753048
etiocholanolone glucuronide	diastolic blood pressure	Inverse variance weighted	5	-0.01	0.04	0.99 [0.92, 1.06]	0.754335
1-palmitoyl-2-docosahexaenoyl-GPE (16:0/22:6)*	diastolic blood pressure	Inverse variance weighted	4	0.04	0.12	1.04 [0.83, 1.30]	0.75447
vanillic acid glycine	diastolic blood pressure	Inverse variance weighted	3	-0.06	0.19	0.94 [0.65, 1.36]	0.758526
X - 17676	diastolic blood pressure	Inverse variance weighted	3	0.04	0.12	1.04 [0.82, 1.31]	0.758558
isovalerylglycine	diastolic blood pressure	Wald ratio	1	-0.06	0.19	0.94 [0.65, 1.37]	0.758982
2-aminobutyrate	diastolic blood pressure	Wald ratio	1	0.04	0.14	1.05 [0.79, 1.38]	0.758982
X - 16935	diastolic blood pressure	Inverse variance weighted	4	0.03	0.1	1.03 [0.84, 1.27]	0.759211
N-acetylputrescine	diastolic blood pressure	Inverse variance weighted	4	-0.04	0.13	0.96 [0.74, 1.25]	0.759633
N2-acetyl,N6-methyllysine	diastolic blood pressure	Inverse variance weighted	5	-0.02	0.06	0.98 [0.87, 1.10]	0.761343
gamma-glutamyl-alpha-lysine	diastolic blood pressure	Wald ratio	1	-0.05	0.17	0.95 [0.69, 1.32]	0.762404
oxalate (ethanedioate)	diastolic blood pressure	Wald ratio	1	-0.05	0.18	0.95 [0.67, 1.34]	0.764042
trans-urocanate	diastolic blood pressure	Inverse variance weighted	3	0.02	0.05	1.02 [0.91, 1.13]	0.766821
8-methoxykynurenate	diastolic blood pressure	Wald ratio	1	-0.05	0.17	0.95 [0.68, 1.33]	0.76746
X - 21796	diastolic blood pressure	Wald ratio	1	-0.03	0.11	0.97 [0.78, 1.20]	0.76746
cis-3,4-methyleneheptanoate	diastolic blood pressure	Wald ratio	1	0.05	0.16	1.05 [0.77, 1.43]	0.768092
octanoylcarnitine (C8)	diastolic blood pressure	Inverse variance weighted	3	0.03	0.09	1.03 [0.86, 1.22]	0.769658
glucuronide of piperine metabolite C17H21NO3 (3)*	diastolic blood pressure	Wald ratio	1	-0.03	0.1	0.97 [0.79, 1.19]	0.769662
glucuronide of piperine metabolite C17H21NO3 (4)*	diastolic blood pressure	Wald ratio	1	-0.03	0.09	0.97 [0.81, 1.17]	0.769662
glucuronide of piperine metabolite C17H21NO3 (5)*	diastolic blood pressure	Wald ratio	1	-0.03	0.1	0.97 [0.80, 1.18]	0.769662
deoxycarnitine	diastolic blood pressure	Inverse variance weighted	5	-0.04	0.15	0.96 [0.71, 1.29]	0.774281
S-adenosylhomocysteine (SAH)	diastolic blood pressure	Wald ratio	1	-0.03	0.1	0.97 [0.79, 1.19]	0.776293
X - 13684	diastolic blood pressure	Inverse variance weighted	4	-0.02	0.06	0.98 [0.88, 1.10]	0.778647
N-acetylglucosamine/N-acetylgalactosamine	diastolic blood pressure	Inverse variance weighted	2	0.02	0.06	1.02 [0.90, 1.15]	0.778767
hexanoylglutamine	diastolic blood pressure	Inverse variance weighted	2	0.07	0.25	1.07 [0.66, 1.73]	0.781815
2R,3R-dihydroxybutyrate	diastolic blood pressure	Inverse variance weighted	6	-0.04	0.15	0.96 [0.72, 1.28]	0.782922
taurodeoxycholic acid 3-sulfate	diastolic blood pressure	Inverse variance weighted	3	0.04	0.15	1.04 [0.78, 1.39]	0.78404
glycolithocholate sulfate*	diastolic blood pressure	Inverse variance weighted	2	-0.06	0.21	0.94 [0.62, 1.43]	0.786424
bilirubin degradation product, C17H18N2O4 (2)**	diastolic blood pressure	Inverse variance weighted	3	-0.02	0.07	0.98 [0.86, 1.12]	0.787078
indoleacetate	diastolic blood pressure	Wald ratio	1	-0.05	0.18	0.95 [0.66, 1.36]	0.788987
glucuronide of C12H22O4 (1)*	diastolic blood pressure	Wald ratio	1	-0.05	0.17	0.95 [0.68, 1.34]	0.790408
argininate*	diastolic blood pressure	Inverse variance weighted	4	0.04	0.16	1.04 [0.76, 1.43]	0.790446
bilirubin degradation product, C17H20N2O5 (2)**	diastolic blood pressure	Wald ratio	1	-0.01	0.05	0.99 [0.90, 1.08]	0.792211
X - 10458	diastolic blood pressure	Wald ratio	1	0.03	0.1	1.03 [0.85, 1.24]	0.792211
pregnenediol sulfate (C21H34O5S)*	diastolic blood pressure	Inverse variance weighted	7	0.06	0.22	1.06 [0.69, 1.62]	0.793182
bilirubin (E,Z or Z,E)*	diastolic blood pressure	Inverse variance weighted	2	-0.02	0.07	0.98 [0.85, 1.13]	0.793265
X - 22520	diastolic blood pressure	Inverse variance weighted	2	-0.07	0.25	0.94 [0.57, 1.53]	0.793514
X - 21441	diastolic blood pressure	Inverse variance weighted	4	-0.03	0.12	0.97 [0.76, 1.23]	0.79369
1-(1-enyl-stearoyl)-2-linoleoyl-GPE (P-18:0/18:2)*	diastolic blood pressure	Inverse variance weighted	3	0.06	0.23	1.06 [0.68, 1.67]	0.794756
1-(1-enyl-palmitoyl)-2-arachidonoyl-GPC (P-16:0/20:4)*	diastolic blood pressure	Inverse variance weighted	3	-0.04	0.15	0.96 [0.72, 1.28]	0.796735
picolinate	diastolic blood pressure	Inverse variance weighted	2	-0.05	0.18	0.95 [0.67, 1.37]	0.800887
3-formylindole	diastolic blood pressure	Inverse variance weighted	3	0.02	0.06	1.02 [0.90, 1.15]	0.802884
indolelactate	diastolic blood pressure	Inverse variance weighted	2	-0.02	0.08	0.98 [0.83, 1.16]	0.803724
methylsuccinoylcarnitine	diastolic blood pressure	Inverse variance weighted	7	-0.02	0.08	0.98 [0.83, 1.15]	0.804258
androstenediol (3beta,17beta) monosulfate (2)	diastolic blood pressure	Inverse variance weighted	4	0.05	0.19	1.05 [0.72, 1.53]	0.804604
5-methylthioadenosine (MTA)	diastolic blood pressure	Inverse variance weighted	3	-0.04	0.15	0.96 [0.71, 1.30]	0.806345
1-(1-enyl-palmitoyl)-2-oleoyl-GPC (P-16:0/18:1)*	diastolic blood pressure	Inverse variance weighted	3	-0.1	0.41	0.90 [0.41, 2.01]	0.80639
5-hydroxyindole sulfate	diastolic blood pressure	Wald ratio	1	-0.04	0.17	0.96 [0.69, 1.34]	0.806957
cholic acid glucuronide	diastolic blood pressure	Wald ratio	1	0.04	0.15	1.04 [0.77, 1.39]	0.81398
1-oleoyl-2-arachidonoyl-GPE (18:1/20:4)*	diastolic blood pressure	Inverse variance weighted	6	-0.02	0.1	0.98 [0.81, 1.18]	0.814175
nervonoylcarnitine (C24:1)*	diastolic blood pressure	Inverse variance weighted	4	0.03	0.13	1.03 [0.80, 1.32]	0.820251
urate	diastolic blood pressure	Inverse variance weighted	5	0.02	0.08	1.02 [0.87, 1.20]	0.82053
X - 21733	diastolic blood pressure	Inverse variance weighted	2	0.12	0.53	1.13 [0.40, 3.21]	0.820632
(S)-3-hydroxybutyrylcarnitine	diastolic blood pressure	Inverse variance weighted	2	-0.04	0.18	0.96 [0.67, 1.38]	0.824703
bilirubin degradation product, C16H18N2O5 (2)**	diastolic blood pressure	Inverse variance weighted	2	-0.02	0.09	0.98 [0.83, 1.16]	0.825161
dihomo-linoleoylcarnitine (C20:2)*	diastolic blood pressure	Inverse variance weighted	2	0.06	0.27	1.06 [0.63, 1.79]	0.827243
bilirubin degradation product, C16H18N2O5 (1)**	diastolic blood pressure	Inverse variance weighted	2	-0.02	0.08	0.98 [0.83, 1.16]	0.827328
asparagine	diastolic blood pressure	Inverse variance weighted	4	-0.02	0.1	0.98 [0.81, 1.19]	0.827752
thioproline	diastolic blood pressure	Inverse variance weighted	2	-0.03	0.13	0.97 [0.75, 1.27]	0.831133
androstenediol (3beta,17beta) disulfate (1)	diastolic blood pressure	Inverse variance weighted	3	0.02	0.11	1.02 [0.83, 1.27]	0.836988
lactosyl-N-palmitoyl-sphingosine (d18:1/16:0)	diastolic blood pressure	Inverse variance weighted	4	-0.02	0.11	0.98 [0.79, 1.21]	0.838838
2,2'-Methylenebis(6-tert-butyl-p-cresol)	diastolic blood pressure	Wald ratio	1	0.04	0.19	1.04 [0.72, 1.50]	0.839084
gamma-glutamyltyrosine	diastolic blood pressure	Inverse variance weighted	3	0.03	0.17	1.04 [0.74, 1.45]	0.83972
X - 24585	diastolic blood pressure	Wald ratio	1	-0.03	0.17	0.97 [0.69, 1.35]	0.8423
1,5-anhydroglucitol (1,5-AG)	diastolic blood pressure	Wald ratio	1	0.03	0.18	1.04 [0.73, 1.46]	0.844155
arachidoylcarnitine (C20)*	diastolic blood pressure	Inverse variance weighted	2	0.07	0.37	1.07 [0.52, 2.20]	0.847303
bilirubin degradation product, C17H18N2O4 (1)**	diastolic blood pressure	Wald ratio	1	0.01	0.04	1.01 [0.93, 1.09]	0.856484
X - 24544	diastolic blood pressure	Inverse variance weighted	2	-0.02	0.1	0.98 [0.80, 1.20]	0.860919
3-amino-2-piperidone	diastolic blood pressure	Inverse variance weighted	2	0.07	0.4	1.07 [0.49, 2.37]	0.860997
succinimide	diastolic blood pressure	Wald ratio	1	0.02	0.14	1.03 [0.77, 1.36]	0.863364
N-acetylneuraminate	diastolic blood pressure	Wald ratio	1	0.02	0.14	1.02 [0.77, 1.35]	0.865086
bilirubin (Z,Z)	diastolic blood pressure	Inverse variance weighted	2	-0.02	0.1	0.98 [0.80, 1.20]	0.866136
N-oleoylserine	diastolic blood pressure	Inverse variance weighted	2	0.04	0.22	1.04 [0.68, 1.59]	0.867242
docosahexaenoylcarnitine (C22:6)*	diastolic blood pressure	Inverse variance weighted	3	-0.09	0.51	0.92 [0.34, 2.51]	0.867284
2'-deoxyuridine	diastolic blood pressure	Inverse variance weighted	2	-0.03	0.19	0.97 [0.67, 1.41]	0.871208
X - 23974	diastolic blood pressure	Inverse variance weighted	2	-0.02	0.13	0.98 [0.77, 1.26]	0.872132
thymol sulfate	diastolic blood pressure	Inverse variance weighted	2	0.08	0.51	1.09 [0.40, 2.96]	0.872639
eicosenoylcarnitine (C20:1)*	diastolic blood pressure	Inverse variance weighted	2	0.02	0.12	1.02 [0.81, 1.29]	0.873867
1-methylxanthine	diastolic blood pressure	Inverse variance weighted	2	-0.02	0.11	0.98 [0.78, 1.23]	0.874242
X - 12714	diastolic blood pressure	Wald ratio	1	0.01	0.08	1.01 [0.87, 1.18]	0.876685
1-stearoyl-2-docosahexaenoyl-GPE (18:0/22:6)*	diastolic blood pressure	Inverse variance weighted	4	0.01	0.1	1.01 [0.83, 1.24]	0.886903
1,2-dipalmitoyl-GPC (16:0/16:0)	diastolic blood pressure	Inverse variance weighted	3	-0.04	0.25	0.97 [0.59, 1.57]	0.887196
3-aminoisobutyrate	diastolic blood pressure	Inverse variance weighted	5	0.01	0.05	1.01 [0.91, 1.12]	0.888471
2-stearoyl-GPE (18:0)*	diastolic blood pressure	Inverse variance weighted	3	0.01	0.09	1.01 [0.84, 1.22]	0.890295
X - 24418	diastolic blood pressure	Inverse variance weighted	2	0.01	0.05	1.01 [0.92, 1.11]	0.890815
methyl glucopyranoside (alpha + beta)	diastolic blood pressure	Wald ratio	1	0.01	0.04	1.01 [0.92, 1.10]	0.891977
2-hydroxyglutarate	diastolic blood pressure	Wald ratio	1	0.02	0.19	1.02 [0.71, 1.48]	0.896402
3-indoleglyoxylic acid	diastolic blood pressure	Inverse variance weighted	2	-0.01	0.08	0.99 [0.85, 1.15]	0.896569
X - 26054	diastolic blood pressure	Inverse variance weighted	2	0.01	0.04	1.01 [0.93, 1.09]	0.896738
glycosyl-N-tricosanoyl-sphingadienine (d18:2/23:0)*	diastolic blood pressure	Inverse variance weighted	3	-0.02	0.18	0.98 [0.69, 1.39]	0.898207
cis-4-decenoate (10:1n6)*	diastolic blood pressure	Inverse variance weighted	2	0.01	0.08	1.01 [0.86, 1.18]	0.898337
cholesterol	diastolic blood pressure	Wald ratio	1	-0.02	0.2	0.98 [0.66, 1.45]	0.902111
betaine	diastolic blood pressure	Inverse variance weighted	6	0.01	0.09	1.01 [0.84, 1.22]	0.902397
carnitine	diastolic blood pressure	Inverse variance weighted	4	-0.01	0.09	0.99 [0.83, 1.19]	0.906008
5alpha-androstan-3alpha,17alpha-diol monosulfate	diastolic blood pressure	Inverse variance weighted	3	0.01	0.1	1.01 [0.84, 1.22]	0.910878
undecenoylcarnitine (C11:1)	diastolic blood pressure	Inverse variance weighted	5	0.01	0.09	1.01 [0.85, 1.21]	0.911579
1-palmitoyl-2-linoleoyl-GPI (16:0/18:2)	diastolic blood pressure	Inverse variance weighted	4	0.02	0.19	1.02 [0.71, 1.47]	0.912335
branched-chain, straight-chain, or cyclopropyl 12:1 fatty acid*	diastolic blood pressure	Inverse variance weighted	2	0.03	0.28	1.03 [0.60, 1.77]	0.912605
pregnenetriol disulfate*	diastolic blood pressure	Inverse variance weighted	3	0.02	0.14	1.02 [0.77, 1.34]	0.912809
tiglylcarnitine (C5:1-DC)	diastolic blood pressure	Wald ratio	1	-0.02	0.14	0.98 [0.75, 1.30]	0.913048
sphingomyelin (d18:1/22:2, d18:2/22:1, d16:1/24:2)*	diastolic blood pressure	Inverse variance weighted	3	0.03	0.23	1.03 [0.65, 1.61]	0.913184
glycosyl ceramide (d18:1/20:0, d16:1/22:0)*	diastolic blood pressure	Inverse variance weighted	6	-0.01	0.08	0.99 [0.85, 1.15]	0.914598
palmitoyl dihydrosphingomyelin (d18:0/16:0)*	diastolic blood pressure	Inverse variance weighted	4	-0.01	0.14	0.99 [0.75, 1.30]	0.92161
histidine betaine (hercynine)*	diastolic blood pressure	Inverse variance weighted	2	0.01	0.12	1.01 [0.80, 1.28]	0.922468
(N(1) + N(8))-acetylspermidine	diastolic blood pressure	Inverse variance weighted	6	-0.01	0.09	0.99 [0.83, 1.19]	0.92258
2-hydroxyphenylacetate	diastolic blood pressure	Wald ratio	1	-0.01	0.11	0.99 [0.80, 1.23]	0.928287
3-ureidopropionate	diastolic blood pressure	Wald ratio	1	0.01	0.14	1.01 [0.77, 1.34]	0.928377
ximenoylcarnitine (C26:1)*	diastolic blood pressure	Inverse variance weighted	5	-0.01	0.07	0.99 [0.87, 1.14]	0.932905
1-(1-enyl-palmitoyl)-GPC (P-16:0)*	diastolic blood pressure	Inverse variance weighted	3	0.03	0.31	1.03 [0.56, 1.88]	0.934928
lignoceroylcarnitine (C24)*	diastolic blood pressure	Inverse variance weighted	4	0.01	0.11	1.01 [0.82, 1.24]	0.938795
3-hydroxyhexanoylcarnitine (1)	diastolic blood pressure	Inverse variance weighted	3	-0.01	0.13	0.99 [0.76, 1.28]	0.94137
2-hydroxy-4-(methylthio)butanoic acid	diastolic blood pressure	Inverse variance weighted	3	-0.01	0.22	0.99 [0.64, 1.51]	0.946391
alpha-tocopherol	diastolic blood pressure	Wald ratio	1	0.01	0.19	1.01 [0.70, 1.47]	0.947717
X - 23659	diastolic blood pressure	Inverse variance weighted	4	0.01	0.24	1.01 [0.63, 1.62]	0.951751
behenoylcarnitine (C22)*	diastolic blood pressure	Inverse variance weighted	3	0.01	0.1	1.01 [0.82, 1.23]	0.952198
X - 21821	diastolic blood pressure	Wald ratio	1	-0.01	0.19	0.99 [0.68, 1.45]	0.952629
gamma-glutamylalanine	diastolic blood pressure	Inverse variance weighted	2	0.01	0.14	1.01 [0.77, 1.33]	0.952931
X - 23639	diastolic blood pressure	Inverse variance weighted	2	-0.02	0.44	0.98 [0.41, 2.31]	0.955589
tyrosine	diastolic blood pressure	Inverse variance weighted	2	0.01	0.26	1.01 [0.61, 1.70]	0.956661
3-methylcytidine	diastolic blood pressure	Inverse variance weighted	3	0	0.05	1.00 [0.90, 1.11]	0.959577
taurochenodeoxycholic acid 3-sulfate	diastolic blood pressure	Inverse variance weighted	6	-0.01	0.14	0.99 [0.75, 1.31]	0.961215
bilirubin degradation product, C16H18N2O5 (4)**	diastolic blood pressure	Wald ratio	1	0	0.04	1.00 [0.92, 1.08]	0.96202
dodecenedioate (C12:1-DC)*	diastolic blood pressure	Wald ratio	1	0	0.09	1.00 [0.83, 1.21]	0.964746
7-methylguanine	diastolic blood pressure	Wald ratio	1	-0.01	0.16	0.99 [0.73, 1.35]	0.964764
X - 11299	diastolic blood pressure	Inverse variance weighted	2	0.02	0.48	1.02 [0.40, 2.62]	0.970742
lithocholate sulfate (1)	diastolic blood pressure	Inverse variance weighted	2	0.01	0.2	1.01 [0.69, 1.48]	0.976471
5alpha-pregnan-diol disulfate	diastolic blood pressure	Inverse variance weighted	2	0	0.12	1.00 [0.79, 1.26]	0.97911
X - 21470	diastolic blood pressure	Inverse variance weighted	5	0	0.13	1.00 [0.78, 1.29]	0.979638
phenyllactate (PLA)	diastolic blood pressure	Inverse variance weighted	2	0	0.07	1.00 [0.88, 1.14]	0.98152
sulfate*	diastolic blood pressure	Wald ratio	1	0	0.2	1.00 [0.68, 1.47]	0.982072
vanillic alcohol sulfate	diastolic blood pressure	Wald ratio	1	0	0.17	1.00 [0.72, 1.39]	0.982739
4-vinylphenol sulfate	diastolic blood pressure	Wald ratio	1	0	0.2	1.00 [0.68, 1.47]	0.985753
androstenediol (3alpha, 17alpha) monosulfate (3)	diastolic blood pressure	Inverse variance weighted	4	0	0.13	1.00 [0.78, 1.28]	0.986714
arginine	diastolic blood pressure	Inverse variance weighted	3	0	0.21	1.00 [0.67, 1.50]	0.987297
glycosyl-N-(2-hydroxynervonoyl)-sphingosine (d18:1/24:1(2OH))*	diastolic blood pressure	Inverse variance weighted	5	0	0.1	1.00 [0.82, 1.22]	0.993522
X - 21442	diastolic blood pressure	Inverse variance weighted	2	0	0.29	1.00 [0.56, 1.77]	0.99413
sphingomyelin (d18:1/20:0, d16:1/22:0)*	diastolic blood pressure	Inverse variance weighted	4	0	0.08	1.00 [0.86, 1.16]	0.99426
(2 or 3)-decenoate (10:1n7 or n8)	diastolic blood pressure	Inverse variance weighted	2	0	0.36	1.00 [0.49, 2.02]	0.997259
taurocholenate sulfate*	diastolic blood pressure	Inverse variance weighted	3	0	0.31	1.00 [0.54, 1.84]	0.999166

## Sheet: Table S3
Table S3. Instrumental variables for 12 significant metabolites associated with DBP. IV(s) were derived from genome-wide LD clumping.
Exposure/Metabolite	Instrumental variables of Exposure					Allele effects on Exposure							Allele effect on Outcome
	SNP	Chromosome	Position b38	F	R2	effect_allele.exposure	other_allele.exposure	eaf.exposure	beta.exposure	se.exposure	pval.exposure	samplesize.exposure	outcome	effect_allele.outcome	other_allele.outcome	eaf.outcome	beta.outcome	se.outcome	pval.outcome
1-(1-enyl-stearoyl)-2-arachidonoyl-GPE (P-18:0/20:4)*	rs102275	11	61557803	323.375	0.0377097	C	T	0.345258	-0.288805	0.0158284	2.22611e-74	8254	diastolic blood pressure	C	T	0.35	0.0621	0.0182	0.000661104
1-(1-enyl-stearoyl)-2-arachidonoyl-GPE (P-18:0/20:4)*	rs7412	19	45412079	29.3513	0.00354426	T	C	0.0836769	0.152027	0.0276425	3.80278e-08	8254	diastolic blood pressure	T	C	0.0817	-0.0635	0.0331	0.0548896
1-(1-enyl-stearoyl)-2-arachidonoyl-GPE (P-18:0/20:4)*	rs3826886	19	55741205	29.6593	0.00358133	A	G	0.160522	-0.115275	0.0210141	4.12132e-08	8254	diastolic blood pressure	A	G	0.154	0.0423	0.0252	0.0924805
2-hydroxyoctanoate	rs13384756	2	73871665	144.025	0.0172154	T	C	0.22539	-0.222042	0.0183336	9.21015e-34	8224	diastolic blood pressure	T	C	0.2196	0.1084	0.0209	2.174e-07
2-hydroxyoctanoate	rs74637339	3	15628040	39.1018	0.00473324	A	T	0.0521596	0.218791	0.0348214	3.31624e-10	8224	diastolic blood pressure	A	T	0.0556	-0.114	0.0385	0.00308802
alliin	rs10206899	2	73900900	409.161	0.0590918	C	T	0.198831	-0.43067	0.0205953	4.24421e-97	6517	diastolic blood pressure	C	T	0.2191	0.1074	0.021	2.96203e-07
behenoyl dihydrosphingomyelin (d18:0/22:0)*	rs885256	1	163768115	29.8779	0.0035985	C	A	0.237469	-0.0996812	0.0179091	2.60727e-08	8275	diastolic blood pressure	C	A	0.2545	-0.0228	0.0207	0.2719
behenoyl dihydrosphingomyelin (d18:0/22:0)*	rs2954021	8	126482077	58.148	0.00697959	G	A	0.510282	-0.118174	0.0151257	5.59525e-15	8275	diastolic blood pressure	G	A	0.5077	-0.0775	0.0172	6.90796e-06
behenoyl dihydrosphingomyelin (d18:0/22:0)*	rs2244608	12	121416988	51.1265	0.00614197	G	A	0.317642	0.119032	0.0162114	2.09677e-13	8275	diastolic blood pressure	G	A	0.3212	0.0921	0.0186	7.39095e-07
N-acetyl-2-aminoadipate	rs10201159	2	73858965	455.153	0.0564765	C	T	0.229125	0.399844	0.0184741	7.00307e-104	7606	diastolic blood pressure	C	T	0.219	0.1089	0.0209	1.935e-07
N-acetylarginine	rs17349049	2	73529077	1009.82	0.108831	A	G	0.210736	0.571979	0.0181897	1e-200	8271	diastolic blood pressure	A	G	0.2105	0.0824	0.0221	0.0001996
N-acetylarginine	rs1055888	2	74086659	493.337	0.056302	A	T	0.0819374	0.611744	0.0267857	1.90321e-115	8271	diastolic blood pressure	A	T	0.0894	0.0631	0.0305	0.0383902
N-acetylarginine	rs1171617	10	61467182	68.6943	0.008239	T	G	0.769646	0.152433	0.0185038	1.75208e-16	8271	diastolic blood pressure	T	G	0.7696	0.0254	0.0208	0.2227
N-acetylarginine	rs11568438	14	23282336	29.0192	0.00349712	A	G	0.0198451	0.299824	0.0545966	3.9827e-08	8271	diastolic blood pressure	A	G	0.0185	0.1772	0.0672	0.00832799
N-acetylarginine	rs2453583	17	19442036	45.771	0.00550478	T	A	0.393038	0.107413	0.0158065	1.07919e-11	8271	diastolic blood pressure	T	A	0.3883	0.0121	0.0182	0.507399
N-acetylcitrulline	rs17349049	2	73529077	966.437	0.116601	A	G	0.223963	0.57917	0.0188535	1e-200	7324	diastolic blood pressure	A	G	0.2105	0.0824	0.0221	0.0001996
N-acetylcitrulline	rs11126419	2	74092119	390.931	0.0506851	T	C	0.0912818	0.552737	0.0271932	7.52817e-92	7324	diastolic blood pressure	T	C	0.0907	0.0651	0.0302	0.0312399
N-acetylglutamine	rs62149622	2	73535292	904.074	0.0995339	C	A	0.227763	0.531929	0.0169943	1e-200	8181	diastolic blood pressure	C	A	0.2193	0.0825	0.0217	0.000141501
N-acetylglutamine	rs1055888	2	74086659	384.388	0.0448873	A	T	0.0821161	0.545681	0.0265696	9.90337e-94	8181	diastolic blood pressure	A	T	0.0894	0.0631	0.0305	0.0383902
N-acetylglutamine	rs1495741	8	18272881	88.9605	0.0107597	A	G	0.773957	-0.17536	0.017849	8.8183e-23	8181	diastolic blood pressure	A	G	0.7773	-0.0174	0.0207	0.4008
N-alpha-acetylornithine	rs10168931	2	73877219	85.0466	0.0149492	A	G	0.237802	0.203073	0.02127	1.32992e-21	5606	diastolic blood pressure	A	G	0.2194	0.1096	0.0209	1.65101e-07
N-delta-acetylornithine	rs62149622	2	73535292	927.497	0.100985	C	A	0.228459	-0.535217	0.0172303	1e-200	8259	diastolic blood pressure	C	A	0.2193	0.0825	0.0217	0.000141501
N-delta-acetylornithine	rs1055888	2	74086659	403.592	0.046601	A	T	0.08231	-0.555403	0.0268914	9.06958e-95	8259	diastolic blood pressure	A	T	0.0894	0.0631	0.0305	0.0383902
N2,N2-dimethylguanosine	rs6704782	2	73766454	25.3536	0.00307938	T	A	0.230577	-0.0931593	0.0167526	2.68386e-08	8210	diastolic blood pressure	T	A	0.2264	0.1067	0.0206	2.29499e-07
N6-acetyllysine	rs13894	17	7529902	453.644	0.0521811	A	G	0.073424	-0.619273	0.0281742	4.46405e-107	8242	diastolic blood pressure	A	G	0.0742	-0.143	0.0332	1.67598e-05

## Sheet: Table S4
Table S4. Sensitivity analysis of metabolites (more than two IVs) significantly associated with DBP.
Exposure	Outcome	Method	n_SNP	Beta	Se	OR [95% CI]	Pval	Egger_intercept (Pval)	Q_statistic (Pval)
1-(1-enyl-stearoyl)-2-arachidonoyl-GPE (P-18:0/20:4)*	diastolic blood pressure	Maximum likelihood	3	-0.2411	0.0597	0.79 [0.70, 0.88]	5.38799e-05	0.505154	0.661113
1-(1-enyl-stearoyl)-2-arachidonoyl-GPE (P-18:0/20:4)*	diastolic blood pressure	Weighted median	3	-0.237	0.0604	0.79 [0.70, 0.89]	8.80288e-05
2-hydroxyoctanoate	diastolic blood pressure	Maximum likelihood	2	-0.4955	0.0906	0.61 [0.51, 0.73]	4.50278e-08	N/A	N/A
behenoyl dihydrosphingomyelin (d18:0/22:0)*	diastolic blood pressure	Maximum likelihood	3	0.6249	0.1092	1.87 [1.51, 2.31]	1.05166e-08	0.284589	0.641417
behenoyl dihydrosphingomyelin (d18:0/22:0)*	diastolic blood pressure	Weighted median	3	0.6666	0.1345	1.95 [1.50, 2.53]	7.13361e-07
N-acetylarginine	diastolic blood pressure	Maximum likelihood	5	0.1381	0.0294	1.15 [1.08, 1.22]	2.51726e-06	0.822425	0.205827
N-acetylarginine	diastolic blood pressure	Weighted median	5	0.1276	0.0317	1.14 [1.07, 1.21]	5.72287e-05
N-acetylcitrulline	diastolic blood pressure	Maximum likelihood	2	0.1343	0.0315	1.14 [1.08, 1.22]	2.02483e-05	N/A	N/A
N-acetylglutamine	diastolic blood pressure	Maximum likelihood	3	0.1384	0.032	1.15 [1.08, 1.22]	1.48624e-05	0.796256	0.563507
N-acetylglutamine	diastolic blood pressure	Weighted median	3	0.1382	0.0336	1.15 [1.08, 1.23]	3.91156e-05
N-delta-acetylornithine	diastolic blood pressure	Maximum likelihood	2	-0.1399	0.0329	0.87 [0.82, 0.93]	2.05524e-05	N/A	N/A
N/A: no sufficient IVs to perform the analysis.

## Sheet: Table S5
Table S5. Two sample MR results of metabolites on SBP.
Exposure	Outcome	Method	n_SNP	Beta	Se	OR [95% CI]	Pval
X - 25420	systolic blood pressure	Wald ratio	1	-1.22	0.24	0.30 [0.19, 0.47]	2.09404e-07
imidazole propionate	systolic blood pressure	Wald ratio	1	-1.18	0.23	0.31 [0.19, 0.49]	4.4181e-07
5-hydroxy-2-methylpyridine sulfate	systolic blood pressure	Wald ratio	1	-1.44	0.29	0.24 [0.13, 0.42]	8.40527e-07
3-hydroxy-2-methylpyridine sulfate	systolic blood pressure	Wald ratio	1	-1.66	0.34	0.19 [0.10, 0.37]	8.40527e-07
gamma-glutamylthreonine	systolic blood pressure	Wald ratio	1	-1.37	0.29	0.25 [0.14, 0.45]	2.07552e-06
mannonate*	systolic blood pressure	Wald ratio	1	-0.69	0.15	0.50 [0.38, 0.67]	2.07552e-06
N1-Methyl-2-pyridone-5-carboxamide	systolic blood pressure	Wald ratio	1	1.64	0.35	5.17 [2.59, 10.30]	2.99903e-06
X - 12847	systolic blood pressure	Wald ratio	1	0.99	0.22	2.68 [1.75, 4.11]	6.33612e-06
X - 12822	systolic blood pressure	Wald ratio	1	0.52	0.12	1.68 [1.34, 2.11]	7.0088e-06
ferulic acid 4-sulfate	systolic blood pressure	Wald ratio	1	0.45	0.1	1.57 [1.29, 1.92]	7.0088e-06
1-methyl-4-imidazoleacetate	systolic blood pressure	Wald ratio	1	-0.39	0.09	0.68 [0.57, 0.80]	7.37599e-06
X - 25419	systolic blood pressure	Wald ratio	1	-0.98	0.22	0.38 [0.24, 0.58]	7.42897e-06
3-carboxy-4-methyl-5-propyl-2-furanpropanoate (CMPF)	systolic blood pressure	Wald ratio	1	-1.32	0.3	0.27 [0.15, 0.48]	9.17976e-06
X - 24531	systolic blood pressure	Wald ratio	1	-0.67	0.15	0.51 [0.38, 0.69]	9.17976e-06
X - 21364	systolic blood pressure	Wald ratio	1	-1.06	0.24	0.35 [0.22, 0.55]	9.32145e-06
N-succinyl-phenylalanine	systolic blood pressure	Wald ratio	1	-0.37	0.08	0.69 [0.59, 0.81]	9.46522e-06
hydroxy-CMPF*	systolic blood pressure	Wald ratio	1	-1.22	0.28	0.30 [0.17, 0.51]	9.75914e-06
X - 12839	systolic blood pressure	Wald ratio	1	0.98	0.23	2.67 [1.72, 4.16]	1.26348e-05
phenylacetylglutamate	systolic blood pressure	Wald ratio	1	-0.8	0.18	0.45 [0.31, 0.65]	1.36957e-05
X - 11381	systolic blood pressure	Inverse variance weighted	4	0.46	0.11	1.58 [1.28, 1.94]	1.58221e-05
X - 15486	systolic blood pressure	Wald ratio	1	0.7	0.17	2.02 [1.46, 2.79]	2.02978e-05
N-formylmethionine	systolic blood pressure	Wald ratio	1	0.72	0.18	2.05 [1.44, 2.93]	6.60457e-05
X - 17685	systolic blood pressure	Wald ratio	1	-1.29	0.32	0.28 [0.15, 0.52]	7.48667e-05
cholate	systolic blood pressure	Wald ratio	1	-1.27	0.33	0.28 [0.15, 0.54]	0.000125122
X - 23780	systolic blood pressure	Wald ratio	1	0.57	0.15	1.76 [1.31, 2.38]	0.000192305
arabonate/xylonate	systolic blood pressure	Wald ratio	1	0.91	0.25	2.49 [1.52, 4.09]	0.000293089
serine	systolic blood pressure	Wald ratio	1	-0.72	0.2	0.48 [0.32, 0.72]	0.000400926
X - 23644	systolic blood pressure	Wald ratio	1	0.81	0.23	2.24 [1.42, 3.53]	0.000515335
N-palmitoyl-sphinganine (d18:0/16:0)	systolic blood pressure	Wald ratio	1	1.14	0.34	3.13 [1.62, 6.06]	0.000688434
N-palmitoyl-sphingosine (d18:1/16:0)	systolic blood pressure	Wald ratio	1	1.15	0.34	3.14 [1.62, 6.09]	0.000688434
caprylate (8:0)	systolic blood pressure	Wald ratio	1	0.89	0.26	2.42 [1.45, 4.05]	0.000735087
X - 12101	systolic blood pressure	Wald ratio	1	-0.61	0.18	0.54 [0.38, 0.78]	0.000864569
1-(1-enyl-palmitoyl)-2-linoleoyl-GPC (P-16:0/18:2)*	systolic blood pressure	Inverse variance weighted	2	-1.22	0.37	0.30 [0.14, 0.62]	0.00114714
4-methyl-2-oxopentanoate	systolic blood pressure	Wald ratio	1	1.08	0.33	2.95 [1.54, 5.67]	0.00115405
indolebutyrate	systolic blood pressure	Wald ratio	1	0.82	0.25	2.28 [1.39, 3.74]	0.00116956
hexanoylglycine	systolic blood pressure	Wald ratio	1	0.36	0.11	1.44 [1.15, 1.80]	0.00145067
methylsuccinate	systolic blood pressure	Inverse variance weighted	2	-0.27	0.09	0.76 [0.64, 0.90]	0.00150915
glutamine conjugate of C7H12O2*	systolic blood pressure	Wald ratio	1	-0.89	0.28	0.41 [0.24, 0.71]	0.00158108
butyrate/isobutyrate (4:0)	systolic blood pressure	Wald ratio	1	-0.82	0.27	0.44 [0.26, 0.75]	0.00245308
choline	systolic blood pressure	Wald ratio	1	0.8	0.27	2.22 [1.32, 3.74]	0.00261333
thioproline	systolic blood pressure	Inverse variance weighted	2	0.7	0.23	2.02 [1.27, 3.19]	0.00272076
1-palmitoyl-GPC (16:0)	systolic blood pressure	Wald ratio	1	0.58	0.19	1.78 [1.22, 2.61]	0.00291011
ornithine	systolic blood pressure	Wald ratio	1	-0.76	0.26	0.47 [0.28, 0.78]	0.00342037
2-palmitoyl-GPC (16:0)*	systolic blood pressure	Wald ratio	1	0.78	0.27	2.17 [1.29, 3.66]	0.0034783
X - 12851	systolic blood pressure	Wald ratio	1	-0.99	0.34	0.37 [0.19, 0.73]	0.00380637
N-acetyl-1-methylhistidine*	systolic blood pressure	Inverse variance weighted	3	0.17	0.06	1.18 [1.06, 1.33]	0.00383791
1-(1-enyl-palmitoyl)-GPC (P-16:0)*	systolic blood pressure	Inverse variance weighted	3	0.54	0.19	1.71 [1.19, 2.46]	0.00394746
3-methyl-2-oxobutyrate	systolic blood pressure	Wald ratio	1	0.68	0.24	1.97 [1.24, 3.12]	0.00405583
glutamate	systolic blood pressure	Wald ratio	1	0.92	0.32	2.52 [1.34, 4.72]	0.00407763
behenoyl dihydrosphingomyelin (d18:0/22:0)*	systolic blood pressure	Inverse variance weighted	3	0.9	0.32	2.46 [1.32, 4.56]	0.00445138
mannose	systolic blood pressure	Inverse variance weighted	2	-0.5	0.18	0.61 [0.43, 0.86]	0.00475942
glycine	systolic blood pressure	Inverse variance weighted	4	-0.83	0.3	0.43 [0.24, 0.78]	0.00515878
3,5-dichloro-2,6-dihydroxybenzoic acid	systolic blood pressure	Wald ratio	1	-0.37	0.13	0.69 [0.53, 0.89]	0.00517661
3,4-dihydroxybutyrate	systolic blood pressure	Wald ratio	1	0.48	0.17	1.61 [1.15, 2.25]	0.00539954
hexanoylcarnitine (C6)	systolic blood pressure	Inverse variance weighted	3	0.25	0.09	1.29 [1.08, 1.54]	0.00563444
gamma-glutamyltyrosine	systolic blood pressure	Inverse variance weighted	3	0.45	0.16	1.57 [1.14, 2.16]	0.00564201
perfluorooctanesulfonate (PFOS)	systolic blood pressure	Wald ratio	1	-0.91	0.33	0.40 [0.21, 0.77]	0.00571876
sulfate of piperine metabolite C18H21NO3 (1)*	systolic blood pressure	Wald ratio	1	-0.77	0.28	0.46 [0.27, 0.80]	0.00571876
sulfate of piperine metabolite C18H21NO3 (3)*	systolic blood pressure	Wald ratio	1	-0.74	0.27	0.48 [0.28, 0.81]	0.00571876
glucuronide of piperine metabolite C17H21NO3 (3)*	systolic blood pressure	Wald ratio	1	-0.49	0.18	0.61 [0.43, 0.87]	0.00634691
glucuronide of piperine metabolite C17H21NO3 (4)*	systolic blood pressure	Wald ratio	1	-0.44	0.16	0.65 [0.47, 0.88]	0.00634691
glucuronide of piperine metabolite C17H21NO3 (5)*	systolic blood pressure	Wald ratio	1	-0.47	0.17	0.63 [0.45, 0.88]	0.00634691
3-bromo-5-chloro-2,6-dihydroxybenzoic acid*	systolic blood pressure	Wald ratio	1	-0.37	0.14	0.69 [0.53, 0.90]	0.00644835
X - 19141	systolic blood pressure	Inverse variance weighted	2	-0.37	0.14	0.69 [0.53, 0.90]	0.00695239
N,N-dimethylalanine	systolic blood pressure	Inverse variance weighted	4	0.52	0.19	1.69 [1.15, 2.47]	0.00709451
glycosyl ceramide (d18:1/23:1, d17:1/24:1)*	systolic blood pressure	Inverse variance weighted	3	-0.38	0.14	0.68 [0.52, 0.90]	0.00725866
1-linolenoyl-GPC (18:3)*	systolic blood pressure	Inverse variance weighted	2	0.67	0.25	1.96 [1.19, 3.22]	0.00790273
1-methyl-5-imidazoleacetate	systolic blood pressure	Wald ratio	1	0.76	0.29	2.14 [1.21, 3.76]	0.00851706
gamma-glutamylglycine	systolic blood pressure	Inverse variance weighted	3	-0.69	0.26	0.50 [0.30, 0.84]	0.00888207
myristoylcarnitine (C14)	systolic blood pressure	Wald ratio	1	0.69	0.26	1.99 [1.19, 3.34]	0.00921534
tyrosine	systolic blood pressure	Inverse variance weighted	2	0.46	0.18	1.58 [1.11, 2.25]	0.0103555
X - 24241	systolic blood pressure	Inverse variance weighted	3	0.59	0.23	1.79 [1.15, 2.81]	0.0106367
2,3-dihydroxy-5-methylthio-4-pentenoate (DMTPA)*	systolic blood pressure	Wald ratio	1	0.82	0.32	2.27 [1.20, 4.27]	0.0112632
2'-O-methyluridine	systolic blood pressure	Wald ratio	1	-0.11	0.05	0.89 [0.82, 0.97]	0.0117099
androstenediol (3beta,17beta) monosulfate (2)	systolic blood pressure	Inverse variance weighted	4	0.37	0.15	1.45 [1.08, 1.94]	0.0123279
X - 11315	systolic blood pressure	Inverse variance weighted	3	-0.43	0.17	0.65 [0.47, 0.92]	0.0142726
2-hydroxysebacate	systolic blood pressure	Inverse variance weighted	3	-0.33	0.14	0.72 [0.55, 0.94]	0.0148996
1-palmitoyl-2-oleoyl-GPI (16:0/18:1)*	systolic blood pressure	Inverse variance weighted	4	-0.28	0.11	0.76 [0.61, 0.95]	0.0152699
S-adenosylhomocysteine (SAH)	systolic blood pressure	Wald ratio	1	-0.43	0.18	0.65 [0.46, 0.92]	0.0153846
2'-O-methylcytidine	systolic blood pressure	Inverse variance weighted	2	-0.12	0.05	0.89 [0.81, 0.98]	0.0154417
X - 13431	systolic blood pressure	Inverse variance weighted	4	0.21	0.09	1.24 [1.04, 1.47]	0.0161626
S-1-pyrroline-5-carboxylate	systolic blood pressure	Wald ratio	1	0.66	0.28	1.94 [1.12, 3.34]	0.0172298
4-methylhexanoylglutamine	systolic blood pressure	Inverse variance weighted	2	0.69	0.29	1.99 [1.13, 3.52]	0.0174932
butyrylglycine	systolic blood pressure	Inverse variance weighted	2	-0.21	0.09	0.81 [0.68, 0.96]	0.0175544
6-oxopiperidine-2-carboxylate	systolic blood pressure	Wald ratio	1	-0.24	0.1	0.79 [0.64, 0.96]	0.0190453
3-hydroxyhexanoate	systolic blood pressure	Wald ratio	1	-0.57	0.25	0.57 [0.35, 0.92]	0.0210948
(R)-3-hydroxybutyrylcarnitine	systolic blood pressure	Inverse variance weighted	2	0.53	0.23	1.70 [1.08, 2.68]	0.0216936
3-hydroxy-2-ethylpropionate	systolic blood pressure	Inverse variance weighted	2	-0.43	0.19	0.65 [0.45, 0.94]	0.0221299
N2,N5-diacetylornithine	systolic blood pressure	Inverse variance weighted	2	1.17	0.51	3.22 [1.17, 8.82]	0.023149
1-palmitoyl-GPE (16:0)	systolic blood pressure	Inverse variance weighted	5	0.53	0.23	1.70 [1.07, 2.69]	0.0232918
palmitoleoylcarnitine (C16:1)*	systolic blood pressure	Wald ratio	1	0.73	0.32	2.08 [1.10, 3.93]	0.0239815
1-oleoyl-GPI (18:1)	systolic blood pressure	Inverse variance weighted	3	-0.42	0.19	0.66 [0.45, 0.95]	0.0241652
X - 11470	systolic blood pressure	Inverse variance weighted	7	0.27	0.12	1.31 [1.03, 1.65]	0.0245679
5alpha-androstan-3beta,17beta-diol disulfate	systolic blood pressure	Inverse variance weighted	5	0.21	0.09	1.23 [1.03, 1.48]	0.024949
cysteine-glutathione disulfide	systolic blood pressure	Wald ratio	1	-0.68	0.3	0.51 [0.28, 0.92]	0.0251246
X - 21285	systolic blood pressure	Inverse variance weighted	2	0.34	0.16	1.41 [1.04, 1.91]	0.0273655
X - 26109	systolic blood pressure	Inverse variance weighted	6	0.15	0.07	1.16 [1.02, 1.32]	0.0279303
N,N,N-trimethyl-alanylproline betaine (TMAP)	systolic blood pressure	Wald ratio	1	-1.02	0.47	0.36 [0.14, 0.90]	0.0282352
X - 12127	systolic blood pressure	Wald ratio	1	0.66	0.3	1.93 [1.07, 3.49]	0.0290189
2-hydroxydecanoate	systolic blood pressure	Inverse variance weighted	2	-0.46	0.21	0.63 [0.42, 0.95]	0.0291908
X - 11852	systolic blood pressure	Wald ratio	1	0.8	0.37	2.24 [1.08, 4.65]	0.0312567
laurylcarnitine (C12)	systolic blood pressure	Wald ratio	1	-0.68	0.32	0.51 [0.27, 0.95]	0.0347939
3-hydroxydecanoylcarnitine	systolic blood pressure	Wald ratio	1	-0.74	0.35	0.48 [0.24, 0.95]	0.0347939
3-hydroxyoctanoylcarnitine (1)	systolic blood pressure	Wald ratio	1	-0.65	0.31	0.52 [0.28, 0.95]	0.0347939
3-hydroxyoctanoylcarnitine (2)	systolic blood pressure	Wald ratio	1	-0.67	0.32	0.51 [0.27, 0.95]	0.0347939
X - 24518	systolic blood pressure	Inverse variance weighted	4	-0.12	0.06	0.89 [0.79, 0.99]	0.0360981
docosahexaenoate (DHA; 22:6n3)	systolic blood pressure	Wald ratio	1	0.73	0.35	2.08 [1.04, 4.14]	0.0376148
sphingadienine	systolic blood pressure	Wald ratio	1	0.47	0.23	1.60 [1.02, 2.51]	0.0402395
sphinganine	systolic blood pressure	Wald ratio	1	0.52	0.25	1.68 [1.02, 2.76]	0.0402395
sphingosine	systolic blood pressure	Wald ratio	1	0.47	0.23	1.60 [1.02, 2.51]	0.0402395
1-stearoyl-2-oleoyl-GPS (18:0/18:1)	systolic blood pressure	Wald ratio	1	0.46	0.22	1.59 [1.02, 2.46]	0.0402395
palmitoyl sphingomyelin (d18:1/16:0)	systolic blood pressure	Inverse variance weighted	3	-0.42	0.21	0.66 [0.44, 0.98]	0.041476
sphingomyelin (d18:1/20:2, d18:2/20:1, d16:1/22:2)*	systolic blood pressure	Inverse variance weighted	4	-0.25	0.12	0.78 [0.61, 0.99]	0.0418603
5alpha-androstan-3alpha,17alpha-diol monosulfate	systolic blood pressure	Inverse variance weighted	2	0.19	0.09	1.21 [1.01, 1.46]	0.0422607
aspartate	systolic blood pressure	Inverse variance weighted	2	0.54	0.26	1.71 [1.02, 2.87]	0.0423199
X - 24812	systolic blood pressure	Wald ratio	1	0.61	0.3	1.84 [1.02, 3.30]	0.0423257
5alpha-androstan-3beta,17alpha-diol disulfate	systolic blood pressure	Inverse variance weighted	3	0.27	0.14	1.31 [1.01, 1.72]	0.0446533
phosphate	systolic blood pressure	Inverse variance weighted	2	-0.42	0.21	0.66 [0.44, 0.99]	0.0456103
ceramide (d18:1/14:0, d16:1/16:0)*	systolic blood pressure	Wald ratio	1	-0.32	0.16	0.72 [0.53, 0.99]	0.0457586
sphingomyelin (d18:2/23:1)*	systolic blood pressure	Wald ratio	1	-0.52	0.26	0.59 [0.36, 0.99]	0.0457586
sphingomyelin (d17:1/14:0, d16:1/15:0)*	systolic blood pressure	Wald ratio	1	-0.41	0.21	0.66 [0.44, 0.99]	0.0457586
X - 16935	systolic blood pressure	Inverse variance weighted	4	0.17	0.08	1.18 [1.00, 1.39]	0.0459065
X - 23654	systolic blood pressure	Inverse variance weighted	3	-0.45	0.23	0.64 [0.41, 0.99]	0.0472171
N1-methylinosine	systolic blood pressure	Wald ratio	1	0.66	0.33	1.93 [1.01, 3.70]	0.0473199
palmitoyl-sphingosine-phosphoethanolamine (d18:1/16:0)	systolic blood pressure	Wald ratio	1	-0.69	0.35	0.50 [0.25, 0.99]	0.0478709
1-stearoyl-2-docosahexaenoyl-GPE (18:0/22:6)*	systolic blood pressure	Inverse variance weighted	4	0.3	0.15	1.35 [1.00, 1.82]	0.0483646
androsterone sulfate	systolic blood pressure	Inverse variance weighted	5	0.11	0.06	1.12 [1.00, 1.26]	0.04886
propionylglycine	systolic blood pressure	Wald ratio	1	-0.65	0.33	0.52 [0.27, 1.00]	0.0499815
X - 21607	systolic blood pressure	Inverse variance weighted	4	0.22	0.11	1.25 [1.00, 1.57]	0.0505527
2-hydroxyoctanoate	systolic blood pressure	Inverse variance weighted	2	-0.28	0.14	0.75 [0.57, 1.00]	0.050649
sphingomyelin (d18:1/14:0, d16:1/16:0)*	systolic blood pressure	Inverse variance weighted	2	-0.18	0.09	0.84 [0.70, 1.00]	0.0510519
tiglylcarnitine (C5:1-DC)	systolic blood pressure	Wald ratio	1	-0.48	0.25	0.62 [0.38, 1.01]	0.0534928
sphingomyelin (d17:1/16:0, d18:1/15:0, d16:1/17:0)*	systolic blood pressure	Inverse variance weighted	2	-0.23	0.12	0.80 [0.63, 1.00]	0.0540133
N-acetyl-2-aminooctanoate*	systolic blood pressure	Wald ratio	1	0.13	0.07	1.14 [1.00, 1.31]	0.0556959
N-acetylleucine	systolic blood pressure	Wald ratio	1	0.12	0.06	1.13 [1.00, 1.27]	0.0556959
2-hydroxybutyrate/2-hydroxyisobutyrate	systolic blood pressure	Wald ratio	1	0.68	0.36	1.97 [0.97, 3.99]	0.0597258
X - 19438	systolic blood pressure	Wald ratio	1	-0.61	0.33	0.54 [0.28, 1.03]	0.0610468
2,6-dihydroxybenzoic acid	systolic blood pressure	Wald ratio	1	0.35	0.19	1.42 [0.98, 2.05]	0.0616576
N-acetylneuraminate	systolic blood pressure	Wald ratio	1	-0.47	0.25	0.63 [0.38, 1.02]	0.0626068
5alpha-androstan-3alpha,17beta-diol monosulfate (1)	systolic blood pressure	Inverse variance weighted	4	0.1	0.05	1.10 [0.99, 1.23]	0.0631689
caffeic acid sulfate	systolic blood pressure	Inverse variance weighted	2	-0.95	0.52	0.39 [0.14, 1.07]	0.0669779
2-O-methylascorbic acid	systolic blood pressure	Wald ratio	1	-0.51	0.28	0.60 [0.35, 1.04]	0.06772
methionine sulfone	systolic blood pressure	Inverse variance weighted	6	-0.24	0.13	0.79 [0.61, 1.02]	0.0678168
1-palmitoleoyl-GPC (16:1)*	systolic blood pressure	Inverse variance weighted	3	0.83	0.45	2.29 [0.94, 5.55]	0.0678762
1-(1-enyl-stearoyl)-2-arachidonoyl-GPE (P-18:0/20:4)*	systolic blood pressure	Inverse variance weighted	2	0.19	0.11	1.21 [0.98, 1.49]	0.0701274
N-palmitoyl-heptadecasphingosine (d17:1/16:0)*	systolic blood pressure	Inverse variance weighted	2	-0.26	0.14	0.77 [0.58, 1.02]	0.0727568
arachidonoylcholine	systolic blood pressure	Wald ratio	1	0.29	0.16	1.34 [0.97, 1.85]	0.0731653
metabolonic lactone sulfate	systolic blood pressure	Inverse variance weighted	7	0.12	0.07	1.13 [0.99, 1.29]	0.0732476
X - 25790	systolic blood pressure	Wald ratio	1	0.46	0.26	1.58 [0.96, 2.62]	0.0739485
X - 12112	systolic blood pressure	Inverse variance weighted	8	-0.09	0.05	0.91 [0.82, 1.01]	0.074151
X - 16087	systolic blood pressure	Inverse variance weighted	5	-0.36	0.2	0.70 [0.47, 1.04]	0.0746502
1-methylhistidine	systolic blood pressure	Inverse variance weighted	3	-0.25	0.14	0.78 [0.59, 1.03]	0.0747505
X - 21319	systolic blood pressure	Wald ratio	1	-0.45	0.25	0.64 [0.39, 1.05]	0.0752036
N6-acetyllysine	systolic blood pressure	Inverse variance weighted	2	0.17	0.1	1.19 [0.98, 1.44]	0.0762207
8-methoxykynurenate	systolic blood pressure	Inverse variance weighted	2	-0.84	0.48	0.43 [0.17, 1.09]	0.0767863
dimethylarginine (SDMA + ADMA)	systolic blood pressure	Wald ratio	1	0.37	0.21	1.44 [0.96, 2.17]	0.0775157
dimethylglycine	systolic blood pressure	Inverse variance weighted	3	0.15	0.09	1.16 [0.98, 1.38]	0.0802747
sphingomyelin (d18:1/21:0, d17:1/22:0, d16:1/23:0)*	systolic blood pressure	Inverse variance weighted	2	-0.19	0.11	0.82 [0.66, 1.02]	0.0811048
dopamine 3-O-sulfate	systolic blood pressure	Inverse variance weighted	2	0.82	0.47	2.27 [0.90, 5.74]	0.0818865
sphingomyelin (d18:2/16:0, d18:1/16:1)*	systolic blood pressure	Wald ratio	1	0.68	0.39	1.98 [0.92, 4.27]	0.082362
X - 23678	systolic blood pressure	Wald ratio	1	-0.45	0.26	0.64 [0.38, 1.06]	0.0849842
10-undecenoate (11:1n1)	systolic blood pressure	Wald ratio	1	0.17	0.1	1.18 [0.98, 1.43]	0.0850959
3-hydroxylaurate	systolic blood pressure	Wald ratio	1	0.49	0.29	1.64 [0.93, 2.88]	0.0874995
21-hydroxypregnenolone disulfate	systolic blood pressure	Inverse variance weighted	6	-0.31	0.18	0.73 [0.51, 1.05]	0.088727
1-arachidonylglycerol (20:4)	systolic blood pressure	Wald ratio	1	0.2	0.12	1.22 [0.97, 1.54]	0.0888946
X - 17010	systolic blood pressure	Wald ratio	1	0.54	0.31	1.71 [0.92, 3.17]	0.0888946
eicosanedioate (C20-DC)	systolic blood pressure	Wald ratio	1	-0.63	0.37	0.53 [0.26, 1.10]	0.0890321
X - 13684	systolic blood pressure	Inverse variance weighted	4	0.17	0.1	1.19 [0.97, 1.45]	0.0903508
5alpha-androstan-3beta,17beta-diol monosulfate (2)	systolic blood pressure	Inverse variance weighted	2	0.12	0.07	1.12 [0.98, 1.29]	0.09079
pregnenetriol sulfate*	systolic blood pressure	Inverse variance weighted	5	0.23	0.14	1.26 [0.96, 1.64]	0.0908239
4-hydroxychlorothalonil	systolic blood pressure	Inverse variance weighted	2	-0.22	0.13	0.80 [0.62, 1.04]	0.0912858
octadecanedioate (C18-DC)	systolic blood pressure	Inverse variance weighted	4	-0.3	0.18	0.74 [0.52, 1.05]	0.0933991
X - 24334	systolic blood pressure	Wald ratio	1	-0.34	0.2	0.71 [0.48, 1.06]	0.0936271
X - 17654	systolic blood pressure	Inverse variance weighted	5	-0.15	0.09	0.86 [0.73, 1.03]	0.0943856
docosapentaenoate (n3 DPA; 22:5n3)	systolic blood pressure	Wald ratio	1	0.37	0.22	1.44 [0.94, 2.22]	0.0974906
X - 24949	systolic blood pressure	Inverse variance weighted	3	0.32	0.19	1.38 [0.94, 2.02]	0.0977566
p-cresol glucuronide*	systolic blood pressure	Wald ratio	1	0.43	0.26	1.53 [0.92, 2.56]	0.100301
thyroxine	systolic blood pressure	Inverse variance weighted	2	0.6	0.37	1.82 [0.89, 3.72]	0.101302
tryptophan	systolic blood pressure	Wald ratio	1	0.53	0.33	1.70 [0.90, 3.22]	0.10165
docosatrienoate (22:3n6)*	systolic blood pressure	Wald ratio	1	0.27	0.16	1.31 [0.95, 1.80]	0.102003
X - 14939	systolic blood pressure	Inverse variance weighted	2	0.23	0.14	1.26 [0.95, 1.66]	0.105362
X - 12026	systolic blood pressure	Inverse variance weighted	2	0.42	0.26	1.52 [0.91, 2.54]	0.107205
tauro-beta-muricholate	systolic blood pressure	Wald ratio	1	-0.13	0.08	0.88 [0.74, 1.03]	0.109944
epiandrosterone sulfate	systolic blood pressure	Inverse variance weighted	2	0.09	0.06	1.10 [0.98, 1.23]	0.111062
N-acetyltyrosine	systolic blood pressure	Inverse variance weighted	3	0.16	0.1	1.18 [0.96, 1.44]	0.113142
5-oxoproline	systolic blood pressure	Inverse variance weighted	2	0.15	0.09	1.16 [0.97, 1.38]	0.113225
palmitoylcarnitine (C16)	systolic blood pressure	Wald ratio	1	-0.34	0.21	0.71 [0.47, 1.08]	0.114617
oleoylcarnitine (C18:1)	systolic blood pressure	Wald ratio	1	-0.28	0.17	0.76 [0.54, 1.07]	0.114617
bilirubin degradation product, C17H18N2O4 (3)**	systolic blood pressure	Inverse variance weighted	4	-0.13	0.09	0.87 [0.74, 1.03]	0.1153
stearidonate (18:4n3)	systolic blood pressure	Wald ratio	1	0.41	0.26	1.50 [0.90, 2.51]	0.118402
isobutyrylglycine	systolic blood pressure	Inverse variance weighted	3	0.27	0.17	1.31 [0.93, 1.84]	0.119685
1-stearoyl-2-arachidonoyl-GPI (18:0/20:4)	systolic blood pressure	Inverse variance weighted	6	0.25	0.16	1.28 [0.94, 1.74]	0.120641
X - 18913	systolic blood pressure	Wald ratio	1	-0.37	0.24	0.69 [0.44, 1.10]	0.122989
lactosyl-N-nervonoyl-sphingosine (d18:1/24:1)*	systolic blood pressure	Inverse variance weighted	4	-0.48	0.31	0.62 [0.34, 1.14]	0.123673
gamma-glutamylglutamine	systolic blood pressure	Inverse variance weighted	2	-0.31	0.2	0.74 [0.50, 1.09]	0.123976
androstenediol (3beta,17beta) monosulfate (1)	systolic blood pressure	Inverse variance weighted	2	0.27	0.18	1.31 [0.93, 1.86]	0.125875
X - 15503	systolic blood pressure	Inverse variance weighted	3	-0.21	0.13	0.81 [0.63, 1.06]	0.125887
1-lignoceroyl-GPC (24:0)	systolic blood pressure	Wald ratio	1	0.36	0.24	1.44 [0.90, 2.30]	0.128912
1-(1-enyl-stearoyl)-GPE (P-18:0)*	systolic blood pressure	Wald ratio	1	0.4	0.26	1.49 [0.89, 2.48]	0.128912
arachidonate (20:4n6)	systolic blood pressure	Wald ratio	1	0.15	0.1	1.17 [0.96, 1.42]	0.129589
cis-3,4-methyleneheptanoate	systolic blood pressure	Wald ratio	1	-0.42	0.28	0.66 [0.38, 1.13]	0.129847
N-acetylcarnosine	systolic blood pressure	Inverse variance weighted	5	0.15	0.1	1.16 [0.96, 1.40]	0.130764
alpha-hydroxyisovalerate	systolic blood pressure	Inverse variance weighted	4	0.17	0.11	1.19 [0.95, 1.48]	0.132835
guanidinoacetate	systolic blood pressure	Inverse variance weighted	3	-0.52	0.34	0.60 [0.30, 1.17]	0.133566
flavin adenine dinucleotide (FAD)	systolic blood pressure	Inverse variance weighted	2	0.37	0.24	1.44 [0.89, 2.33]	0.1336
X - 21383	systolic blood pressure	Wald ratio	1	-0.53	0.36	0.59 [0.29, 1.18]	0.134125
N-acetylphenylalanine	systolic blood pressure	Inverse variance weighted	2	0.31	0.21	1.36 [0.91, 2.03]	0.137902
2-stearoyl-GPE (18:0)*	systolic blood pressure	Inverse variance weighted	3	0.34	0.23	1.41 [0.89, 2.23]	0.140207
cortisol	systolic blood pressure	Wald ratio	1	0.44	0.3	1.55 [0.86, 2.79]	0.140451
N-acetylglutamate	systolic blood pressure	Inverse variance weighted	2	0.33	0.22	1.39 [0.90, 2.15]	0.140675
N-acetyl-2-aminoadipate	systolic blood pressure	Wald ratio	1	0.13	0.09	1.14 [0.96, 1.37]	0.141228
1-stearoyl-GPC (18:0)	systolic blood pressure	Inverse variance weighted	2	0.32	0.22	1.38 [0.90, 2.13]	0.141841
androstenediol (3beta,17beta) disulfate (1)	systolic blood pressure	Inverse variance weighted	3	0.13	0.09	1.14 [0.96, 1.37]	0.143899
N-alpha-acetylornithine	systolic blood pressure	Wald ratio	1	0.26	0.18	1.30 [0.91, 1.85]	0.144215
dodecanedioate (C12-DC)	systolic blood pressure	Wald ratio	1	-0.4	0.27	0.67 [0.39, 1.15]	0.144718
N-acetylglutamine	systolic blood pressure	Inverse variance weighted	3	0.08	0.06	1.08 [0.97, 1.21]	0.145255
1-palmitoyl-2-dihomo-linolenoyl-GPC (16:0/20:3n3 or 6)*	systolic blood pressure	Inverse variance weighted	2	-0.19	0.13	0.82 [0.64, 1.07]	0.145525
bilirubin degradation product, C16H18N2O5 (3)**	systolic blood pressure	Inverse variance weighted	3	-0.1	0.07	0.91 [0.79, 1.04]	0.147627
gamma-glutamylcitrulline*	systolic blood pressure	Inverse variance weighted	4	-0.31	0.22	0.73 [0.48, 1.12]	0.148258
N2,N2-dimethylguanosine	systolic blood pressure	Wald ratio	1	-0.56	0.39	0.57 [0.27, 1.22]	0.150182
N-acetylcitrulline	systolic blood pressure	Inverse variance weighted	2	0.08	0.05	1.08 [0.97, 1.20]	0.151683
oleoyl-linoleoyl-glycerol (18:1/18:2) [2]	systolic blood pressure	Inverse variance weighted	6	0.45	0.31	1.56 [0.85, 2.88]	0.152375
5-acetylamino-6-formylamino-3-methyluracil	systolic blood pressure	Inverse variance weighted	3	-0.09	0.07	0.91 [0.80, 1.04]	0.153627
pipecolate	systolic blood pressure	Wald ratio	1	-0.46	0.33	0.63 [0.33, 1.19]	0.156822
glyco-beta-muricholate**	systolic blood pressure	Inverse variance weighted	2	-0.18	0.12	0.84 [0.66, 1.07]	0.15689
7-methylguanine	systolic blood pressure	Wald ratio	1	-0.39	0.28	0.68 [0.39, 1.16]	0.15782
alliin	systolic blood pressure	Wald ratio	1	-0.12	0.08	0.89 [0.75, 1.05]	0.158588
1-palmitoyl-2-docosahexaenoyl-GPE (16:0/22:6)*	systolic blood pressure	Inverse variance weighted	5	0.3	0.21	1.34 [0.89, 2.03]	0.161597
gluconate	systolic blood pressure	Inverse variance weighted	2	0.19	0.14	1.21 [0.92, 1.59]	0.162825
pregnenolone sulfate	systolic blood pressure	Inverse variance weighted	6	-0.32	0.23	0.73 [0.46, 1.14]	0.168668
N-acetyl-aspartyl-glutamate (NAAG)	systolic blood pressure	Inverse variance weighted	2	0.2	0.15	1.22 [0.92, 1.64]	0.169546
ceramide (d18:1/17:0, d17:1/18:0)*	systolic blood pressure	Wald ratio	1	-0.38	0.28	0.69 [0.40, 1.18]	0.170523
1-palmitoleoyl-2-linolenoyl-GPC (16:1/18:3)*	systolic blood pressure	Inverse variance weighted	2	0.92	0.68	2.51 [0.66, 9.49]	0.174422
5-methyluridine (ribothymidine)	systolic blood pressure	Inverse variance weighted	2	-0.27	0.2	0.76 [0.52, 1.13]	0.174808
1-oleoyl-2-arachidonoyl-GPE (18:1/20:4)*	systolic blood pressure	Inverse variance weighted	6	0.15	0.11	1.17 [0.93, 1.45]	0.174902
N-delta-acetylornithine	systolic blood pressure	Inverse variance weighted	2	-0.08	0.06	0.93 [0.83, 1.04]	0.178165
cis-4-decenoate (10:1n6)*	systolic blood pressure	Inverse variance weighted	2	0.18	0.13	1.19 [0.92, 1.54]	0.179965
pimeloylcarnitine/3-methyladipoylcarnitine (C7-DC)	systolic blood pressure	Inverse variance weighted	4	-0.28	0.21	0.75 [0.50, 1.14]	0.184829
adrenate (22:4n6)	systolic blood pressure	Wald ratio	1	0.23	0.18	1.26 [0.89, 1.78]	0.18621
1-linoleoyl-GPC (18:2)	systolic blood pressure	Wald ratio	1	-0.33	0.25	0.72 [0.44, 1.17]	0.18621
1,2-dilinoleoyl-GPC (18:2/18:2)	systolic blood pressure	Wald ratio	1	-0.14	0.11	0.87 [0.70, 1.07]	0.18621
1-linoleoyl-2-linolenoyl-GPC (18:2/18:3)*	systolic blood pressure	Wald ratio	1	-0.18	0.14	0.84 [0.64, 1.09]	0.18621
eicosapentaenoate (EPA; 20:5n3)	systolic blood pressure	Wald ratio	1	0.21	0.16	1.23 [0.91, 1.67]	0.18621
N-acetylglycine	systolic blood pressure	Wald ratio	1	0.35	0.26	1.42 [0.84, 2.37]	0.187841
trans-2-hexenoylglycine	systolic blood pressure	Wald ratio	1	0.33	0.25	1.40 [0.85, 2.30]	0.187841
3-methoxytyramine sulfate	systolic blood pressure	Wald ratio	1	0.38	0.29	1.46 [0.83, 2.57]	0.187859
sphingomyelin (d18:2/14:0, d18:1/14:1)*	systolic blood pressure	Wald ratio	1	0.44	0.33	1.55 [0.80, 2.98]	0.191934
proline	systolic blood pressure	Wald ratio	1	-0.46	0.35	0.63 [0.32, 1.26]	0.192227
sphingomyelin (d18:2/24:1, d18:1/24:2)*	systolic blood pressure	Wald ratio	1	0.48	0.37	1.61 [0.78, 3.32]	0.19463
isovalerylcarnitine (C5)	systolic blood pressure	Inverse variance weighted	4	0.38	0.29	1.46 [0.82, 2.60]	0.195371
X - 11308	systolic blood pressure	Inverse variance weighted	3	-0.34	0.27	0.71 [0.42, 1.20]	0.197802
bilirubin degradation product, C17H20N2O5 (1)**	systolic blood pressure	Wald ratio	1	-0.11	0.08	0.90 [0.76, 1.06]	0.199159
N-methylproline	systolic blood pressure	Wald ratio	1	0.44	0.34	1.55 [0.79, 3.00]	0.199573
docosatrienoate (22:3n3)	systolic blood pressure	Wald ratio	1	-0.18	0.14	0.83 [0.63, 1.10]	0.200439
dihomo-linolenate (20:3n3 or n6)	systolic blood pressure	Wald ratio	1	-0.34	0.27	0.71 [0.42, 1.20]	0.200439
1-(1-enyl-palmitoyl)-2-oleoyl-GPE (P-16:0/18:1)*	systolic blood pressure	Wald ratio	1	0.35	0.28	1.42 [0.83, 2.45]	0.202451
bilirubin degradation product, C16H18N2O5 (4)**	systolic blood pressure	Wald ratio	1	-0.09	0.07	0.92 [0.80, 1.05]	0.202525
dopamine 4-sulfate	systolic blood pressure	Wald ratio	1	-0.48	0.38	0.62 [0.29, 1.30]	0.203327
linolenoylcarnitine (C18:3)*	systolic blood pressure	Inverse variance weighted	2	-0.22	0.17	0.80 [0.57, 1.13]	0.204998
N-stearoyl-sphingosine (d18:1/18:0)*	systolic blood pressure	Inverse variance weighted	5	-0.2	0.16	0.81 [0.59, 1.12]	0.206042
gamma-glutamyltryptophan	systolic blood pressure	Wald ratio	1	0.35	0.27	1.41 [0.83, 2.41]	0.206824
erythritol	systolic blood pressure	Inverse variance weighted	2	0.42	0.34	1.52 [0.79, 2.94]	0.208871
X - 21796	systolic blood pressure	Wald ratio	1	-0.24	0.19	0.79 [0.54, 1.15]	0.212149
beta-hydroxyisovaleroylcarnitine	systolic blood pressure	Inverse variance weighted	3	0.2	0.16	1.22 [0.89, 1.69]	0.217541
X - 24947	systolic blood pressure	Inverse variance weighted	5	0.15	0.12	1.16 [0.91, 1.47]	0.223476
histidine	systolic blood pressure	Wald ratio	1	0.43	0.35	1.53 [0.77, 3.05]	0.225104
N-acetylglucosaminylasparagine	systolic blood pressure	Inverse variance weighted	4	-0.22	0.19	0.80 [0.56, 1.15]	0.22892
bilirubin degradation product, C17H20N2O5 (2)**	systolic blood pressure	Wald ratio	1	-0.1	0.08	0.91 [0.77, 1.07]	0.230862
X - 10458	systolic blood pressure	Wald ratio	1	0.2	0.17	1.22 [0.88, 1.70]	0.230862
X - 17690	systolic blood pressure	Wald ratio	1	0.38	0.32	1.46 [0.78, 2.73]	0.233438
1-(1-enyl-palmitoyl)-2-arachidonoyl-GPE (P-16:0/20:4)*	systolic blood pressure	Wald ratio	1	0.24	0.2	1.27 [0.86, 1.89]	0.234233
1-palmitoyl-2-stearoyl-GPC (16:0/18:0)	systolic blood pressure	Inverse variance weighted	2	0.36	0.3	1.43 [0.79, 2.59]	0.234567
1-palmitoyl-2-linoleoyl-GPI (16:0/18:2)	systolic blood pressure	Inverse variance weighted	3	-0.25	0.21	0.78 [0.51, 1.18]	0.235004
1-linoleoyl-GPE (18:2)*	systolic blood pressure	Inverse variance weighted	2	-0.13	0.11	0.88 [0.72, 1.09]	0.235418
X - 25371	systolic blood pressure	Inverse variance weighted	3	-0.31	0.26	0.73 [0.44, 1.23]	0.237278
1-(1-enyl-palmitoyl)-2-palmitoyl-GPC (P-16:0/16:0)*	systolic blood pressure	Inverse variance weighted	6	0.15	0.12	1.16 [0.91, 1.48]	0.240145
1-stearoyl-2-docosahexaenoyl-GPC (18:0/22:6)	systolic blood pressure	Inverse variance weighted	3	0.24	0.2	1.27 [0.85, 1.90]	0.241348
1,2-dilinoleoyl-GPE (18:2/18:2)*	systolic blood pressure	Inverse variance weighted	2	-0.15	0.13	0.86 [0.67, 1.11]	0.241503
N-acetyl-3-methylhistidine*	systolic blood pressure	Inverse variance weighted	2	0.1	0.09	1.10 [0.94, 1.30]	0.241913
3-hydroxyoleoylcarnitine	systolic blood pressure	Wald ratio	1	0.3	0.26	1.35 [0.82, 2.22]	0.244451
N-acetylkynurenine (2)	systolic blood pressure	Inverse variance weighted	4	0.07	0.06	1.07 [0.96, 1.20]	0.246348
X - 11444	systolic blood pressure	Inverse variance weighted	6	0.24	0.21	1.28 [0.84, 1.93]	0.246952
alpha-tocopherol	systolic blood pressure	Wald ratio	1	-0.38	0.33	0.68 [0.36, 1.31]	0.253843
sphinganine-1-phosphate	systolic blood pressure	Wald ratio	1	0.33	0.29	1.40 [0.79, 2.48]	0.253877
N-acetyl-isoputreanine	systolic blood pressure	Inverse variance weighted	6	0.18	0.16	1.19 [0.88, 1.62]	0.254122
spermidine	systolic blood pressure	Wald ratio	1	-0.33	0.29	0.72 [0.41, 1.27]	0.25439
quinolinate	systolic blood pressure	Inverse variance weighted	3	0.61	0.54	1.83 [0.64, 5.24]	0.257334
adipoylcarnitine (C6-DC)	systolic blood pressure	Inverse variance weighted	5	-0.18	0.16	0.83 [0.61, 1.14]	0.259158
dodecenedioate (C12:1-DC)*	systolic blood pressure	Wald ratio	1	-0.18	0.16	0.83 [0.60, 1.15]	0.259578
dehydroepiandrosterone sulfate (DHEA-S)	systolic blood pressure	Inverse variance weighted	3	0.17	0.15	1.19 [0.88, 1.60]	0.260597
vanillic acid glycine	systolic blood pressure	Inverse variance weighted	3	-0.43	0.38	0.65 [0.31, 1.38]	0.262991
X - 23997	systolic blood pressure	Wald ratio	1	-0.38	0.34	0.68 [0.35, 1.33]	0.26323
sphingosine 1-phosphate	systolic blood pressure	Wald ratio	1	0.36	0.32	1.43 [0.76, 2.68]	0.265117
undecenoylcarnitine (C11:1)	systolic blood pressure	Inverse variance weighted	5	0.11	0.1	1.12 [0.92, 1.37]	0.26755
X - 23641	systolic blood pressure	Inverse variance weighted	6	0.25	0.23	1.28 [0.82, 2.00]	0.268567
7-alpha-hydroxy-3-oxo-4-cholestenoate (7-Hoca)	systolic blood pressure	Wald ratio	1	-0.32	0.29	0.73 [0.42, 1.28]	0.269691
isobutyrylcarnitine (C4)	systolic blood pressure	Inverse variance weighted	6	0.11	0.1	1.12 [0.92, 1.36]	0.271022
X - 23739	systolic blood pressure	Inverse variance weighted	2	-0.83	0.76	0.44 [0.10, 1.93]	0.275482
theobromine	systolic blood pressure	Wald ratio	1	0.33	0.31	1.40 [0.76, 2.55]	0.277411
paraxanthine	systolic blood pressure	Wald ratio	1	0.32	0.29	1.37 [0.77, 2.44]	0.277411
3-methylxanthine	systolic blood pressure	Wald ratio	1	-0.34	0.32	0.71 [0.38, 1.32]	0.277411
indolin-2-one	systolic blood pressure	Wald ratio	1	0.21	0.19	1.23 [0.84, 1.81]	0.277411
6-hydroxyindole sulfate	systolic blood pressure	Wald ratio	1	0.32	0.3	1.38 [0.77, 2.47]	0.277411
X - 18935	systolic blood pressure	Wald ratio	1	-0.27	0.25	0.76 [0.47, 1.24]	0.277411
asparagine	systolic blood pressure	Inverse variance weighted	4	0.17	0.16	1.18 [0.87, 1.61]	0.280644
cis-3,4-methyleneheptanoylglycine	systolic blood pressure	Inverse variance weighted	2	0.18	0.17	1.20 [0.86, 1.68]	0.283291
tetradecadienedioate (C14:2-DC)*	systolic blood pressure	Inverse variance weighted	3	-0.1	0.09	0.91 [0.75, 1.09]	0.285535
X - 17676	systolic blood pressure	Inverse variance weighted	3	0.2	0.19	1.22 [0.85, 1.76]	0.285822
3beta-hydroxy-5-cholestenoate	systolic blood pressure	Inverse variance weighted	3	-0.16	0.15	0.85 [0.63, 1.15]	0.28702
4-hydroxyglutamate	systolic blood pressure	Wald ratio	1	-0.26	0.24	0.77 [0.48, 1.24]	0.288799
X - 11299	systolic blood pressure	Inverse variance weighted	2	0.39	0.37	1.48 [0.72, 3.05]	0.290038
bilirubin degradation product, C16H18N2O5 (2)**	systolic blood pressure	Inverse variance weighted	2	-0.11	0.1	0.90 [0.74, 1.10]	0.291643
bilirubin degradation product, C16H18N2O5 (1)**	systolic blood pressure	Inverse variance weighted	2	-0.1	0.1	0.90 [0.74, 1.09]	0.294209
X - 22162	systolic blood pressure	Inverse variance weighted	4	-0.07	0.07	0.93 [0.82, 1.06]	0.297265
dodecadienoate (12:2)*	systolic blood pressure	Inverse variance weighted	5	0.18	0.17	1.20 [0.85, 1.68]	0.298668
1-linoleoyl-GPI (18:2)*	systolic blood pressure	Inverse variance weighted	3	-0.13	0.12	0.88 [0.69, 1.12]	0.301246
5-(galactosylhydroxy)-L-lysine	systolic blood pressure	Wald ratio	1	0.32	0.31	1.38 [0.75, 2.54]	0.301761
X - 21467	systolic blood pressure	Inverse variance weighted	3	-0.16	0.15	0.85 [0.63, 1.15]	0.302863
myo-inositol	systolic blood pressure	Wald ratio	1	-0.37	0.36	0.69 [0.34, 1.40]	0.304904
erythronate*	systolic blood pressure	Inverse variance weighted	3	-0.35	0.34	0.70 [0.36, 1.38]	0.305681
N2-acetyl,N6-methyllysine	systolic blood pressure	Inverse variance weighted	6	0.07	0.07	1.07 [0.94, 1.23]	0.305881
N-acetylarginine	systolic blood pressure	Inverse variance weighted	5	0.11	0.11	1.12 [0.90, 1.40]	0.308225
N6-methyllysine	systolic blood pressure	Inverse variance weighted	5	-0.04	0.04	0.96 [0.88, 1.04]	0.309502
cortolone glucuronide (1)	systolic blood pressure	Wald ratio	1	-0.2	0.2	0.82 [0.56, 1.21]	0.313996
cholesterol	systolic blood pressure	Wald ratio	1	-0.35	0.35	0.70 [0.35, 1.40]	0.315833
furaneol sulfate	systolic blood pressure	Wald ratio	1	-0.12	0.12	0.88 [0.69, 1.13]	0.320526
glutarylcarnitine (C5-DC)	systolic blood pressure	Inverse variance weighted	9	0.11	0.11	1.12 [0.90, 1.39]	0.321532
3-indoleglyoxylic acid	systolic blood pressure	Inverse variance weighted	2	0.13	0.14	1.14 [0.88, 1.49]	0.32636
orotate	systolic blood pressure	Inverse variance weighted	4	-0.07	0.07	0.93 [0.80, 1.08]	0.327014
(N(1) + N(8))-acetylspermidine	systolic blood pressure	Inverse variance weighted	6	-0.09	0.09	0.91 [0.76, 1.10]	0.328991
N-acetyltaurine	systolic blood pressure	Wald ratio	1	0.18	0.19	1.20 [0.83, 1.72]	0.331012
ursodeoxycholate	systolic blood pressure	Wald ratio	1	-0.27	0.28	0.77 [0.45, 1.32]	0.335858
adenosine 3',5'-cyclic monophosphate (cAMP)	systolic blood pressure	Inverse variance weighted	4	0.28	0.3	1.33 [0.74, 2.37]	0.339646
bilirubin (Z,Z)	systolic blood pressure	Inverse variance weighted	2	-0.06	0.06	0.95 [0.84, 1.06]	0.340639
arachidoylcarnitine (C20)*	systolic blood pressure	Inverse variance weighted	3	0.46	0.49	1.59 [0.61, 4.12]	0.34291
X - 12844	systolic blood pressure	Inverse variance weighted	4	-0.25	0.26	0.78 [0.46, 1.31]	0.343253
androstenediol (3alpha, 17alpha) monosulfate (3)	systolic blood pressure	Inverse variance weighted	4	0.19	0.2	1.21 [0.82, 1.78]	0.347308
glycohyocholate	systolic blood pressure	Inverse variance weighted	3	-0.27	0.28	0.77 [0.44, 1.34]	0.348101
isovalerylglycine	systolic blood pressure	Wald ratio	1	0.31	0.33	1.36 [0.71, 2.61]	0.349864
2-aminobutyrate	systolic blood pressure	Wald ratio	1	-0.23	0.25	0.79 [0.48, 1.29]	0.349864
urate	systolic blood pressure	Inverse variance weighted	5	-0.16	0.18	0.85 [0.60, 1.20]	0.353053
2R,3R-dihydroxybutyrate	systolic blood pressure	Inverse variance weighted	6	0.16	0.18	1.18 [0.83, 1.67]	0.353933
1,3,7-trimethylurate	systolic blood pressure	Inverse variance weighted	2	-0.19	0.21	0.83 [0.55, 1.24]	0.354769
beta-alanine	systolic blood pressure	Wald ratio	1	0.14	0.16	1.16 [0.85, 1.57]	0.355438
nonanoylcarnitine (C9)	systolic blood pressure	Inverse variance weighted	2	0.23	0.25	1.26 [0.77, 2.05]	0.356043
2-hydroxy-3-methylvalerate	systolic blood pressure	Inverse variance weighted	2	0.16	0.17	1.17 [0.84, 1.65]	0.356354
X - 17653	systolic blood pressure	Inverse variance weighted	3	-0.18	0.19	0.84 [0.58, 1.22]	0.356835
6-bromotryptophan	systolic blood pressure	Inverse variance weighted	4	0.08	0.08	1.08 [0.92, 1.27]	0.358137
N-acetyl-beta-alanine	systolic blood pressure	Wald ratio	1	0.14	0.16	1.15 [0.85, 1.57]	0.359546
1-stearoyl-GPE (18:0)	systolic blood pressure	Inverse variance weighted	5	0.31	0.34	1.37 [0.70, 2.69]	0.365159
X - 21829	systolic blood pressure	Inverse variance weighted	2	0.22	0.25	1.25 [0.77, 2.03]	0.366559
3-hydroxyoctanoate	systolic blood pressure	Wald ratio	1	0.24	0.27	1.28 [0.75, 2.17]	0.367464
3-hydroxydecanoate	systolic blood pressure	Wald ratio	1	0.14	0.15	1.15 [0.85, 1.56]	0.367464
4-hydroxyphenylacetoylcarnitine	systolic blood pressure	Wald ratio	1	-0.14	0.16	0.87 [0.64, 1.18]	0.367464
X - 18888	systolic blood pressure	Wald ratio	1	0.24	0.27	1.28 [0.75, 2.16]	0.367464
X - 21353	systolic blood pressure	Wald ratio	1	0.13	0.15	1.14 [0.86, 1.52]	0.367464
X - 23680	systolic blood pressure	Wald ratio	1	-0.1	0.11	0.91 [0.73, 1.12]	0.367464
3-(4-hydroxyphenyl)lactate	systolic blood pressure	Inverse variance weighted	2	0.23	0.26	1.26 [0.76, 2.08]	0.367643
X - 24494	systolic blood pressure	Inverse variance weighted	3	0.12	0.13	1.13 [0.87, 1.46]	0.37014
X - 21471	systolic blood pressure	Inverse variance weighted	4	-0.11	0.12	0.90 [0.71, 1.13]	0.371462
3-formylindole	systolic blood pressure	Inverse variance weighted	3	0.1	0.11	1.10 [0.89, 1.37]	0.37206
5alpha-androstan-3alpha,17beta-diol monosulfate (2)	systolic blood pressure	Wald ratio	1	-0.15	0.16	0.86 [0.63, 1.19]	0.373479
glycoursodeoxycholic acid sulfate (1)	systolic blood pressure	Wald ratio	1	0.19	0.22	1.21 [0.79, 1.86]	0.373479
glycosyl ceramide (d18:2/24:1, d18:1/24:2)*	systolic blood pressure	Inverse variance weighted	4	-0.13	0.15	0.88 [0.66, 1.17]	0.373495
1-stearoyl-2-arachidonoyl-GPE (18:0/20:4)	systolic blood pressure	Inverse variance weighted	6	0.12	0.14	1.13 [0.86, 1.47]	0.375264
indolelactate	systolic blood pressure	Inverse variance weighted	2	0.13	0.15	1.14 [0.85, 1.52]	0.375388
creatine	systolic blood pressure	Wald ratio	1	-0.25	0.29	0.78 [0.44, 1.36]	0.376766
X - 17367	systolic blood pressure	Wald ratio	1	-0.26	0.3	0.77 [0.43, 1.38]	0.37851
hexanoylglutamine	systolic blood pressure	Inverse variance weighted	2	0.32	0.36	1.37 [0.67, 2.79]	0.385016
N-acetylproline	systolic blood pressure	Wald ratio	1	0.26	0.3	1.30 [0.72, 2.35]	0.388542
2-hydroxy-4-(methylthio)butanoic acid	systolic blood pressure	Inverse variance weighted	3	0.33	0.39	1.39 [0.65, 2.98]	0.391227
X - 21736	systolic blood pressure	Inverse variance weighted	2	0.52	0.61	1.68 [0.51, 5.57]	0.392379
propionylcarnitine (C3)	systolic blood pressure	Inverse variance weighted	4	0.15	0.18	1.16 [0.82, 1.64]	0.392537
campesterol	systolic blood pressure	Inverse variance weighted	2	-0.47	0.56	0.62 [0.21, 1.86]	0.397331
lithocholate sulfate (1)	systolic blood pressure	Inverse variance weighted	2	0.13	0.15	1.14 [0.85, 1.53]	0.398285
taurolithocholate 3-sulfate	systolic blood pressure	Wald ratio	1	0.16	0.19	1.18 [0.80, 1.72]	0.401052
hydantoin-5-propionate	systolic blood pressure	Inverse variance weighted	3	0.21	0.25	1.23 [0.76, 2.01]	0.403171
5-hydroxylysine	systolic blood pressure	Inverse variance weighted	2	0.07	0.09	1.08 [0.91, 1.28]	0.405328
4-acetamidobutanoate	systolic blood pressure	Inverse variance weighted	2	0.09	0.11	1.09 [0.88, 1.35]	0.40616
X - 26111	systolic blood pressure	Inverse variance weighted	3	-0.26	0.31	0.77 [0.42, 1.42]	0.407384
sphingomyelin (d18:1/19:0, d19:1/18:0)*	systolic blood pressure	Inverse variance weighted	3	-0.1	0.12	0.90 [0.71, 1.15]	0.411499
glycosyl-N-palmitoyl-sphingosine (d18:1/16:0)	systolic blood pressure	Inverse variance weighted	3	-0.15	0.19	0.86 [0.60, 1.24]	0.412795
5alpha-pregnan-3beta,20alpha-diol monosulfate (2)	systolic blood pressure	Inverse variance weighted	4	-0.23	0.29	0.79 [0.45, 1.39]	0.412967
1-palmitoyl-2-arachidonoyl-GPI (16:0/20:4)*	systolic blood pressure	Inverse variance weighted	3	0.16	0.2	1.18 [0.80, 1.74]	0.414589
2,2'-Methylenebis(6-tert-butyl-p-cresol)	systolic blood pressure	Wald ratio	1	-0.26	0.32	0.77 [0.41, 1.45]	0.414852
N6,N6-dimethyllysine	systolic blood pressure	Inverse variance weighted	4	-0.04	0.05	0.96 [0.87, 1.06]	0.417043
X - 12714	systolic blood pressure	Wald ratio	1	0.11	0.14	1.12 [0.85, 1.47]	0.419488
X - 23639	systolic blood pressure	Inverse variance weighted	2	-0.67	0.83	0.51 [0.10, 2.60]	0.420624
3b-hydroxy-5-cholenoic acid	systolic blood pressure	Wald ratio	1	-0.2	0.25	0.82 [0.50, 1.34]	0.421134
2-hydroxyphenylacetate	systolic blood pressure	Wald ratio	1	0.15	0.19	1.17 [0.80, 1.71]	0.428065
decanoylcarnitine (C10)	systolic blood pressure	Inverse variance weighted	2	0.26	0.33	1.29 [0.68, 2.46]	0.431842
1-(1-enyl-palmitoyl)-2-arachidonoyl-GPC (P-16:0/20:4)*	systolic blood pressure	Inverse variance weighted	3	0.13	0.17	1.14 [0.82, 1.59]	0.432328
X - 22520	systolic blood pressure	Inverse variance weighted	2	0.12	0.16	1.13 [0.83, 1.53]	0.438813
sphingomyelin (d18:1/22:2, d18:2/22:1, d16:1/24:2)*	systolic blood pressure	Inverse variance weighted	3	-0.23	0.3	0.79 [0.44, 1.43]	0.439317
acisoga	systolic blood pressure	Inverse variance weighted	6	0.12	0.15	1.13 [0.83, 1.52]	0.440795
phenyllactate (PLA)	systolic blood pressure	Inverse variance weighted	2	0.09	0.12	1.09 [0.87, 1.37]	0.442162
gamma-CEHC	systolic blood pressure	Wald ratio	1	0.27	0.35	1.31 [0.66, 2.58]	0.442191
indole-3-carboxylate	systolic blood pressure	Wald ratio	1	0.2	0.27	1.23 [0.73, 2.06]	0.442191
glycolithocholate sulfate*	systolic blood pressure	Inverse variance weighted	2	0.1	0.14	1.11 [0.85, 1.45]	0.445348
N-formylanthranilic acid	systolic blood pressure	Inverse variance weighted	2	-0.05	0.07	0.95 [0.82, 1.09]	0.446276
glycosyl ceramide (d18:1/20:0, d16:1/22:0)*	systolic blood pressure	Inverse variance weighted	6	-0.09	0.12	0.91 [0.71, 1.16]	0.447423
uridine	systolic blood pressure	Wald ratio	1	-0.17	0.22	0.85 [0.55, 1.30]	0.448143
orotidine	systolic blood pressure	Inverse variance weighted	2	-0.1	0.13	0.91 [0.71, 1.17]	0.451104
N6,N6,N6-trimethyllysine	systolic blood pressure	Wald ratio	1	0.14	0.19	1.15 [0.80, 1.66]	0.451185
bilirubin degradation product, C17H18N2O4 (1)**	systolic blood pressure	Wald ratio	1	-0.05	0.07	0.95 [0.83, 1.09]	0.453715
X - 25433	systolic blood pressure	Inverse variance weighted	3	-0.14	0.19	0.87 [0.60, 1.26]	0.454503
X - 12798	systolic blood pressure	Inverse variance weighted	4	-0.11	0.15	0.89 [0.66, 1.20]	0.459232
gamma-glutamyl-2-aminobutyrate	systolic blood pressure	Inverse variance weighted	2	0.18	0.25	1.20 [0.74, 1.95]	0.460654
bilirubin (E,E)*	systolic blood pressure	Inverse variance weighted	5	-0.07	0.1	0.93 [0.77, 1.12]	0.461334
beta-hydroxyisovalerate	systolic blood pressure	Inverse variance weighted	5	0.09	0.13	1.10 [0.85, 1.41]	0.461988
glucuronide of C12H22O4 (1)*	systolic blood pressure	Wald ratio	1	-0.22	0.3	0.80 [0.44, 1.45]	0.462195
N-acetylasparagine	systolic blood pressure	Inverse variance weighted	4	0.08	0.11	1.08 [0.87, 1.35]	0.468544
5,6-dihydrouridine	systolic blood pressure	Inverse variance weighted	2	-0.21	0.29	0.81 [0.46, 1.43]	0.472006
glycochenodeoxycholate 3-sulfate	systolic blood pressure	Inverse variance weighted	8	0.12	0.16	1.12 [0.82, 1.55]	0.474286
11beta-hydroxyandrosterone glucuronide	systolic blood pressure	Inverse variance weighted	4	0.08	0.12	1.09 [0.87, 1.36]	0.474886
bilirubin (E,Z or Z,E)*	systolic blood pressure	Inverse variance weighted	2	-0.04	0.06	0.96 [0.85, 1.08]	0.476544
androsterone glucuronide	systolic blood pressure	Inverse variance weighted	4	-0.11	0.15	0.90 [0.67, 1.21]	0.476588
X - 12410	systolic blood pressure	Wald ratio	1	0.09	0.13	1.09 [0.85, 1.40]	0.479453
eugenol sulfate	systolic blood pressure	Inverse variance weighted	2	-0.16	0.22	0.86 [0.55, 1.32]	0.480636
homostachydrine*	systolic blood pressure	Inverse variance weighted	2	0.22	0.31	1.25 [0.68, 2.30]	0.480709
hydroxypalmitoyl sphingomyelin (d18:1/16:0(OH))**	systolic blood pressure	Inverse variance weighted	2	-0.31	0.44	0.73 [0.31, 1.74]	0.482128
2-oxoarginine*	systolic blood pressure	Wald ratio	1	-0.18	0.26	0.83 [0.50, 1.40]	0.484718
1-palmitoyl-2-oleoyl-GPE (16:0/18:1)	systolic blood pressure	Inverse variance weighted	7	0.13	0.18	1.13 [0.80, 1.61]	0.485655
1-methylnicotinamide	systolic blood pressure	Wald ratio	1	-0.23	0.33	0.79 [0.41, 1.52]	0.48722
3-methyl-2-oxovalerate	systolic blood pressure	Wald ratio	1	0.23	0.32	1.25 [0.66, 2.37]	0.488242
4-guanidinobutanoate	systolic blood pressure	Inverse variance weighted	2	0.28	0.4	1.32 [0.60, 2.90]	0.488964
homoarginine	systolic blood pressure	Inverse variance weighted	2	-0.14	0.21	0.87 [0.57, 1.31]	0.489701
sphingomyelin (d17:2/16:0, d18:2/15:0)*	systolic blood pressure	Inverse variance weighted	2	-0.21	0.3	0.81 [0.45, 1.47]	0.492127
glutamine	systolic blood pressure	Inverse variance weighted	2	-0.34	0.49	0.71 [0.27, 1.88]	0.492472
palmitoyl dihydrosphingomyelin (d18:0/16:0)*	systolic blood pressure	Inverse variance weighted	4	0.33	0.48	1.39 [0.54, 3.59]	0.494934
X - 25810	systolic blood pressure	Inverse variance weighted	2	-0.15	0.23	0.86 [0.55, 1.33]	0.496005
histidine betaine (hercynine)*	systolic blood pressure	Inverse variance weighted	3	-0.23	0.34	0.80 [0.41, 1.54]	0.497661
glycocholenate sulfate*	systolic blood pressure	Inverse variance weighted	6	-0.06	0.09	0.94 [0.78, 1.13]	0.498236
X - 24585	systolic blood pressure	Wald ratio	1	0.2	0.3	1.22 [0.68, 2.19]	0.498573
3-hydroxybutyroylglycine**	systolic blood pressure	Inverse variance weighted	2	-0.34	0.51	0.71 [0.26, 1.92]	0.503739
pregnanediol-3-glucuronide	systolic blood pressure	Inverse variance weighted	6	-0.14	0.21	0.87 [0.58, 1.31]	0.50534
5alpha-androstan-3alpha,17beta-diol disulfate	systolic blood pressure	Inverse variance weighted	2	-0.15	0.22	0.86 [0.55, 1.34]	0.505413
acetylcarnitine (C2)	systolic blood pressure	Inverse variance weighted	2	0.2	0.3	1.22 [0.68, 2.18]	0.508318
cis-4-decenoylcarnitine (C10:1)	systolic blood pressure	Inverse variance weighted	3	0.14	0.22	1.15 [0.75, 1.77]	0.512176
sphingomyelin (d18:0/20:0, d16:0/22:0)*	systolic blood pressure	Inverse variance weighted	4	0.19	0.29	1.21 [0.69, 2.13]	0.512817
1-palmitoyl-2-linoleoyl-GPC (16:0/18:2)	systolic blood pressure	Inverse variance weighted	3	-0.13	0.19	0.88 [0.61, 1.29]	0.512835
X - 21286	systolic blood pressure	Inverse variance weighted	3	0.38	0.58	1.46 [0.47, 4.52]	0.515516
tetrahydrocortisol glucuronide	systolic blood pressure	Inverse variance weighted	2	-0.14	0.22	0.87 [0.57, 1.33]	0.517588
4-hydroxyphenylacetylglutamine	systolic blood pressure	Inverse variance weighted	2	0.3	0.47	1.35 [0.54, 3.41]	0.523822
X - 24588	systolic blood pressure	Inverse variance weighted	7	-0.1	0.16	0.90 [0.66, 1.23]	0.525207
phenylacetylcarnitine	systolic blood pressure	Inverse variance weighted	2	0.17	0.27	1.19 [0.70, 2.03]	0.52737
lactosyl-N-palmitoyl-sphingosine (d18:1/16:0)	systolic blood pressure	Inverse variance weighted	4	-0.09	0.13	0.92 [0.71, 1.20]	0.527734
ethylmalonate	systolic blood pressure	Inverse variance weighted	9	-0.05	0.08	0.95 [0.81, 1.12]	0.528306
nisinate (24:6n3)	systolic blood pressure	Inverse variance weighted	2	0.14	0.22	1.15 [0.75, 1.75]	0.529864
deoxycarnitine	systolic blood pressure	Inverse variance weighted	5	-0.16	0.25	0.86 [0.53, 1.39]	0.530363
threonine	systolic blood pressure	Inverse variance weighted	2	-0.52	0.84	0.59 [0.12, 3.06]	0.532774
biliverdin	systolic blood pressure	Inverse variance weighted	4	-0.07	0.11	0.93 [0.75, 1.16]	0.534864
1-palmitoyl-2-arachidonoyl-GPE (16:0/20:4)*	systolic blood pressure	Inverse variance weighted	6	0.09	0.14	1.09 [0.83, 1.43]	0.536145
dimethyl sulfone	systolic blood pressure	Wald ratio	1	-0.21	0.34	0.81 [0.42, 1.57]	0.540188
X - 24328	systolic blood pressure	Inverse variance weighted	5	0.17	0.28	1.19 [0.68, 2.07]	0.540844
glycerophosphoethanolamine	systolic blood pressure	Wald ratio	1	-0.14	0.23	0.87 [0.56, 1.36]	0.542862
glycosyl-N-behenoyl-sphingadienine (d18:2/22:0)*	systolic blood pressure	Inverse variance weighted	4	-0.09	0.15	0.91 [0.68, 1.23]	0.545677
1-oleoylglycerol (18:1)	systolic blood pressure	Inverse variance weighted	3	0.32	0.53	1.37 [0.49, 3.85]	0.546461
erucate (22:1n9)	systolic blood pressure	Wald ratio	1	-0.2	0.34	0.81 [0.42, 1.59]	0.546779
kynurenine	systolic blood pressure	Inverse variance weighted	4	-0.07	0.12	0.93 [0.73, 1.18]	0.547531
picolinate	systolic blood pressure	Inverse variance weighted	2	-0.12	0.19	0.89 [0.61, 1.30]	0.54987
cys-gly, oxidized	systolic blood pressure	Inverse variance weighted	2	0.15	0.24	1.16 [0.72, 1.86]	0.550059
eicosenoylcarnitine (C20:1)*	systolic blood pressure	Inverse variance weighted	3	0.26	0.43	1.29 [0.56, 3.01]	0.551416
(S)-a-amino-omega-caprolactam	systolic blood pressure	Inverse variance weighted	2	0.22	0.36	1.24 [0.61, 2.53]	0.553601
N1-methyladenosine	systolic blood pressure	Inverse variance weighted	2	0.14	0.24	1.15 [0.72, 1.83]	0.556139
stearoylcarnitine (C18)	systolic blood pressure	Inverse variance weighted	4	0.15	0.25	1.16 [0.71, 1.90]	0.56034
2-hydroxyglutarate	systolic blood pressure	Wald ratio	1	0.19	0.33	1.21 [0.63, 2.33]	0.561159
bilirubin degradation product, C17H18N2O4 (2)**	systolic blood pressure	Inverse variance weighted	3	-0.08	0.14	0.92 [0.70, 1.21]	0.562766
ximenoylcarnitine (C26:1)*	systolic blood pressure	Inverse variance weighted	6	-0.09	0.15	0.92 [0.68, 1.23]	0.563257
1-linoleoyl-2-arachidonoyl-GPC (18:2/20:4n6)*	systolic blood pressure	Inverse variance weighted	4	-0.16	0.28	0.85 [0.49, 1.47]	0.565427
4-oxo-retinoic acid	systolic blood pressure	Inverse variance weighted	2	-0.26	0.45	0.77 [0.32, 1.86]	0.566181
cysteinylglycine disulfide*	systolic blood pressure	Inverse variance weighted	2	0.18	0.31	1.20 [0.65, 2.21]	0.566558
ethyl beta-glucopyranoside	systolic blood pressure	Wald ratio	1	0.05	0.08	1.05 [0.89, 1.23]	0.566568
gulonate*	systolic blood pressure	Wald ratio	1	-0.21	0.36	0.81 [0.40, 1.65]	0.56721
X - 12707	systolic blood pressure	Wald ratio	1	0.21	0.37	1.24 [0.60, 2.56]	0.56739
sphingomyelin (d18:1/20:1, d18:2/20:0)*	systolic blood pressure	Inverse variance weighted	4	0.1	0.17	1.10 [0.79, 1.55]	0.56825
X - 24801	systolic blood pressure	Inverse variance weighted	8	-0.16	0.28	0.85 [0.50, 1.47]	0.569235
xanthurenate	systolic blood pressure	Inverse variance weighted	4	0.2	0.35	1.22 [0.61, 2.42]	0.573539
decadienedioic acid (C10:2-DC)**	systolic blood pressure	Inverse variance weighted	4	-0.08	0.14	0.93 [0.71, 1.21]	0.57416
docosahexaenoylcarnitine (C22:6)*	systolic blood pressure	Inverse variance weighted	3	-0.25	0.44	0.78 [0.33, 1.86]	0.574384
X - 24243	systolic blood pressure	Inverse variance weighted	2	-0.09	0.17	0.91 [0.66, 1.26]	0.576137
carnitine	systolic blood pressure	Inverse variance weighted	4	0.07	0.12	1.07 [0.85, 1.35]	0.576343
1-palmitoyl-2-docosahexaenoyl-GPC (16:0/22:6)	systolic blood pressure	Inverse variance weighted	3	0.08	0.15	1.08 [0.81, 1.45]	0.57713
3-methoxytyrosine	systolic blood pressure	Inverse variance weighted	4	0.13	0.23	1.14 [0.72, 1.79]	0.579673
succinimide	systolic blood pressure	Wald ratio	1	-0.14	0.25	0.87 [0.53, 1.42]	0.580948
X - 12117	systolic blood pressure	Inverse variance weighted	4	-0.09	0.17	0.91 [0.66, 1.26]	0.581006
cerotoylcarnitine (C26)*	systolic blood pressure	Inverse variance weighted	7	-0.09	0.17	0.91 [0.65, 1.27]	0.584702
succinoyltaurine	systolic blood pressure	Inverse variance weighted	3	0.05	0.08	1.05 [0.89, 1.23]	0.588095
etiocholanolone glucuronide	systolic blood pressure	Inverse variance weighted	5	0.03	0.07	1.03 [0.91, 1.18]	0.601532
glycine conjugate of C10H14O2 (1)*	systolic blood pressure	Inverse variance weighted	3	-0.12	0.23	0.89 [0.56, 1.39]	0.601717
2-ketocaprylate	systolic blood pressure	Inverse variance weighted	3	-0.11	0.22	0.89 [0.58, 1.38]	0.605112
2-aminooctanoate	systolic blood pressure	Inverse variance weighted	2	-0.07	0.14	0.93 [0.70, 1.23]	0.60587
16a-hydroxy DHEA 3-sulfate	systolic blood pressure	Inverse variance weighted	2	-0.08	0.16	0.92 [0.68, 1.25]	0.605958
taurodeoxycholic acid 3-sulfate	systolic blood pressure	Inverse variance weighted	3	-0.14	0.27	0.87 [0.52, 1.47]	0.608225
vanillic alcohol sulfate	systolic blood pressure	Wald ratio	1	0.15	0.29	1.16 [0.66, 2.06]	0.608409
picolinoylglycine	systolic blood pressure	Wald ratio	1	0.19	0.38	1.21 [0.57, 2.56]	0.614694
sulfate*	systolic blood pressure	Wald ratio	1	-0.17	0.34	0.84 [0.43, 1.64]	0.614806
N-stearoyl-sphingadienine (d18:2/18:0)*	systolic blood pressure	Wald ratio	1	0.12	0.24	1.13 [0.70, 1.82]	0.617999
1,5-anhydroglucitol (1,5-AG)	systolic blood pressure	Inverse variance weighted	2	0.11	0.21	1.11 [0.73, 1.68]	0.61823
glycosyl-N-tricosanoyl-sphingadienine (d18:2/23:0)*	systolic blood pressure	Inverse variance weighted	3	-0.11	0.23	0.89 [0.57, 1.39]	0.618802
1-ribosyl-imidazoleacetate*	systolic blood pressure	Inverse variance weighted	4	-0.19	0.4	0.82 [0.38, 1.79]	0.625959
3-methylglutaconate	systolic blood pressure	Inverse variance weighted	3	0.13	0.26	1.14 [0.68, 1.91]	0.626553
androstenediol (3beta,17beta) disulfate (2)	systolic blood pressure	Inverse variance weighted	4	-0.17	0.36	0.84 [0.41, 1.71]	0.630709
5alpha-pregnan-3beta,20alpha-diol disulfate	systolic blood pressure	Inverse variance weighted	4	0.05	0.09	1.05 [0.87, 1.26]	0.631123
gamma-glutamyl-alpha-lysine	systolic blood pressure	Wald ratio	1	0.14	0.29	1.15 [0.65, 2.02]	0.633482
S-carboxyethylcysteine	systolic blood pressure	Wald ratio	1	0.15	0.31	1.16 [0.63, 2.11]	0.634676
cis-3,4-methyleneheptanoylcarnitine	systolic blood pressure	Inverse variance weighted	4	0.1	0.22	1.11 [0.72, 1.70]	0.636511
X - 16397	systolic blood pressure	Inverse variance weighted	2	0.15	0.32	1.16 [0.62, 2.19]	0.636982
isoursodeoxycholate	systolic blood pressure	Wald ratio	1	-0.16	0.33	0.86 [0.45, 1.63]	0.637547
octadecadienedioate (C18:2-DC)*	systolic blood pressure	Inverse variance weighted	3	-0.04	0.08	0.96 [0.83, 1.12]	0.637953
X - 25109	systolic blood pressure	Wald ratio	1	0.07	0.16	1.08 [0.79, 1.46]	0.639531
X - 21441	systolic blood pressure	Inverse variance weighted	4	-0.06	0.14	0.94 [0.72, 1.23]	0.640899
eicosenedioate (C20:1-DC)*	systolic blood pressure	Inverse variance weighted	2	-0.13	0.27	0.88 [0.52, 1.49]	0.640951
indoleacetoylcarnitine*	systolic blood pressure	Inverse variance weighted	3	0.1	0.21	1.10 [0.73, 1.65]	0.641221
1-methylxanthine	systolic blood pressure	Inverse variance weighted	3	-0.15	0.32	0.86 [0.46, 1.62]	0.641891
octadecenedioylcarnitine (C18:1-DC)*	systolic blood pressure	Inverse variance weighted	3	-0.05	0.11	0.95 [0.77, 1.17]	0.642534
glycerol 3-phosphate	systolic blood pressure	Inverse variance weighted	2	0.06	0.13	1.06 [0.82, 1.38]	0.643242
lysine	systolic blood pressure	Inverse variance weighted	2	-0.12	0.26	0.89 [0.53, 1.48]	0.6441
sphingomyelin (d18:1/18:1, d18:2/18:0)	systolic blood pressure	Inverse variance weighted	4	0.09	0.21	1.10 [0.73, 1.65]	0.648474
sphingomyelin (d18:1/25:0, d19:0/24:1, d20:1/23:0, d19:1/24:0)*	systolic blood pressure	Inverse variance weighted	3	-0.09	0.2	0.91 [0.62, 1.34]	0.650043
carotene diol (2)	systolic blood pressure	Inverse variance weighted	2	0.07	0.15	1.07 [0.79, 1.45]	0.652715
N2-acetyl,N6,N6-dimethyllysine	systolic blood pressure	Inverse variance weighted	5	0.02	0.05	1.02 [0.92, 1.14]	0.653184
N-acetylglucosamine/N-acetylgalactosamine	systolic blood pressure	Inverse variance weighted	2	0.06	0.14	1.06 [0.81, 1.39]	0.654494
indoleacetate	systolic blood pressure	Wald ratio	1	0.14	0.32	1.15 [0.62, 2.15]	0.65566
X - 24337	systolic blood pressure	Inverse variance weighted	2	0.17	0.37	1.18 [0.57, 2.46]	0.658543
succinylcarnitine (C4-DC)	systolic blood pressure	Inverse variance weighted	5	0.1	0.23	1.11 [0.70, 1.74]	0.66342
1-palmitoyl-2-oleoyl-GPC (16:0/18:1)	systolic blood pressure	Inverse variance weighted	2	0.12	0.27	1.12 [0.66, 1.90]	0.664444
malate	systolic blood pressure	Wald ratio	1	0.09	0.2	1.09 [0.73, 1.63]	0.666047
alpha-ketoglutarate	systolic blood pressure	Wald ratio	1	0.08	0.19	1.09 [0.75, 1.58]	0.666047
X - 21470	systolic blood pressure	Inverse variance weighted	5	-0.09	0.21	0.91 [0.60, 1.38]	0.666452
lignoceroylcarnitine (C24)*	systolic blood pressure	Inverse variance weighted	4	-0.09	0.21	0.92 [0.61, 1.38]	0.669796
indoleacetylglutamine	systolic blood pressure	Inverse variance weighted	3	0.12	0.28	1.13 [0.65, 1.94]	0.66982
dihydroorotate	systolic blood pressure	Inverse variance weighted	6	0.06	0.14	1.06 [0.81, 1.38]	0.671977
5alpha-pregnan-3beta,20beta-diol monosulfate (1)	systolic blood pressure	Inverse variance weighted	5	0.04	0.08	1.04 [0.88, 1.22]	0.672541
1-stearoyl-2-oleoyl-GPI (18:0/18:1)*	systolic blood pressure	Inverse variance weighted	5	-0.09	0.2	0.92 [0.62, 1.37]	0.673804
tetradecadienoate (14:2)*	systolic blood pressure	Inverse variance weighted	2	0.16	0.39	1.18 [0.55, 2.53]	0.674161
docosapentaenoate (n6 DPA; 22:5n6)	systolic blood pressure	Inverse variance weighted	2	0.09	0.21	1.09 [0.72, 1.66]	0.67778
glycochenodeoxycholate glucuronide (1)	systolic blood pressure	Inverse variance weighted	2	-0.08	0.19	0.92 [0.64, 1.34]	0.678367
X - 17357	systolic blood pressure	Inverse variance weighted	2	-0.13	0.31	0.88 [0.48, 1.62]	0.679069
X - 24556	systolic blood pressure	Inverse variance weighted	3	-0.17	0.4	0.85 [0.39, 1.86]	0.679295
X - 26054	systolic blood pressure	Inverse variance weighted	3	-0.06	0.14	0.95 [0.73, 1.23]	0.679462
pregnenediol disulfate (C21H34O8S2)*	systolic blood pressure	Inverse variance weighted	6	-0.07	0.16	0.94 [0.68, 1.29]	0.680112
1-palmitoyl-2-arachidonoyl-GPC (16:0/20:4n6)	systolic blood pressure	Inverse variance weighted	3	0.05	0.13	1.05 [0.82, 1.36]	0.684397
1-stearoyl-2-linoleoyl-GPI (18:0/18:2)	systolic blood pressure	Inverse variance weighted	3	-0.05	0.11	0.96 [0.76, 1.20]	0.691744
vanillylmandelate (VMA)	systolic blood pressure	Wald ratio	1	0.16	0.41	1.18 [0.52, 2.64]	0.693683
arabitol/xylitol	systolic blood pressure	Wald ratio	1	-0.12	0.3	0.89 [0.49, 1.60]	0.694819
X - 21733	systolic blood pressure	Inverse variance weighted	2	-0.23	0.6	0.79 [0.25, 2.56]	0.695952
butyrylcarnitine (C4)	systolic blood pressure	Inverse variance weighted	9	-0.04	0.1	0.96 [0.79, 1.17]	0.698287
X - 21339	systolic blood pressure	Wald ratio	1	0.08	0.2	1.08 [0.72, 1.61]	0.707431
2-butenoylglycine	systolic blood pressure	Inverse variance weighted	2	-0.22	0.58	0.81 [0.26, 2.50]	0.708053
homocitrulline	systolic blood pressure	Inverse variance weighted	2	-0.04	0.12	0.96 [0.76, 1.20]	0.708554
X - 23974	systolic blood pressure	Inverse variance weighted	2	-0.1	0.26	0.91 [0.54, 1.52]	0.708775
4-cholesten-3-one	systolic blood pressure	Inverse variance weighted	2	0.07	0.2	1.08 [0.73, 1.60]	0.711368
octanoylcarnitine (C8)	systolic blood pressure	Inverse variance weighted	3	0.09	0.25	1.10 [0.67, 1.78]	0.712134
1-arachidonoyl-GPC (20:4n6)*	systolic blood pressure	Inverse variance weighted	5	0.08	0.21	1.08 [0.72, 1.61]	0.714416
indolepropionate	systolic blood pressure	Wald ratio	1	-0.14	0.39	0.87 [0.40, 1.87]	0.718758
hypotaurine	systolic blood pressure	Inverse variance weighted	4	0.13	0.36	1.14 [0.56, 2.31]	0.721585
carotene diol (1)	systolic blood pressure	Inverse variance weighted	2	0.05	0.15	1.05 [0.78, 1.42]	0.726173
oxalate (ethanedioate)	systolic blood pressure	Wald ratio	1	-0.11	0.31	0.90 [0.49, 1.65]	0.726187
pregnenediol sulfate (C21H34O5S)*	systolic blood pressure	Inverse variance weighted	6	-0.13	0.38	0.87 [0.41, 1.86]	0.727044
linoleoyl-arachidonoyl-glycerol (18:2/20:4) [1]*	systolic blood pressure	Inverse variance weighted	3	-0.1	0.3	0.90 [0.50, 1.62]	0.728861
X - 23659	systolic blood pressure	Inverse variance weighted	4	0.11	0.32	1.12 [0.60, 2.09]	0.72923
N-oleoyltaurine	systolic blood pressure	Inverse variance weighted	2	-0.05	0.14	0.95 [0.72, 1.26]	0.729593
deoxycholic acid glucuronide	systolic blood pressure	Inverse variance weighted	3	-0.04	0.12	0.96 [0.76, 1.21]	0.729663
octadecenedioate (C18:1-DC)	systolic blood pressure	Inverse variance weighted	2	-0.05	0.13	0.96 [0.74, 1.23]	0.730137
tartronate (hydroxymalonate)	systolic blood pressure	Wald ratio	1	-0.1	0.3	0.90 [0.51, 1.61]	0.730924
threonate	systolic blood pressure	Wald ratio	1	-0.1	0.29	0.91 [0.51, 1.60]	0.730924
N-acetylputrescine	systolic blood pressure	Inverse variance weighted	4	-0.05	0.15	0.95 [0.71, 1.27]	0.733988
thymol sulfate	systolic blood pressure	Inverse variance weighted	2	0.35	1.03	1.42 [0.19, 10.73]	0.735944
1-(1-enyl-stearoyl)-2-linoleoyl-GPE (P-18:0/18:2)*	systolic blood pressure	Inverse variance weighted	2	0.06	0.19	1.06 [0.74, 1.54]	0.73933
kynurenate	systolic blood pressure	Inverse variance weighted	3	0.05	0.16	1.05 [0.78, 1.43]	0.739819
hexadecenedioate (C16:1-DC)*	systolic blood pressure	Inverse variance weighted	2	-0.03	0.1	0.97 [0.80, 1.17]	0.73984
X - 21821	systolic blood pressure	Wald ratio	1	-0.11	0.34	0.90 [0.46, 1.73]	0.744641
levulinoylcarnitine	systolic blood pressure	Inverse variance weighted	3	0.08	0.25	1.09 [0.66, 1.79]	0.745495
X - 18922	systolic blood pressure	Inverse variance weighted	5	-0.05	0.15	0.95 [0.71, 1.28]	0.750714
3-methylglutarylcarnitine (2)	systolic blood pressure	Inverse variance weighted	7	-0.04	0.14	0.96 [0.74, 1.25]	0.752931
citrate	systolic blood pressure	Inverse variance weighted	4	0.12	0.38	1.12 [0.53, 2.37]	0.758259
tryptophan betaine	systolic blood pressure	Wald ratio	1	-0.04	0.14	0.96 [0.72, 1.27]	0.759627
cysteinylglycine	systolic blood pressure	Inverse variance weighted	2	0.11	0.37	1.12 [0.54, 2.34]	0.759646
glycosyl-N-(2-hydroxynervonoyl)-sphingosine (d18:1/24:1(2OH))*	systolic blood pressure	Inverse variance weighted	5	-0.05	0.18	0.95 [0.67, 1.34]	0.760013
methyl glucopyranoside (alpha + beta)	systolic blood pressure	Wald ratio	1	0.02	0.08	1.02 [0.88, 1.19]	0.760941
X - 15461	systolic blood pressure	Wald ratio	1	-0.11	0.36	0.90 [0.44, 1.83]	0.765119
glycerate	systolic blood pressure	Wald ratio	1	-0.09	0.31	0.91 [0.50, 1.67]	0.767606
galactonate	systolic blood pressure	Wald ratio	1	0.09	0.3	1.09 [0.61, 1.96]	0.768791
trans-urocanate	systolic blood pressure	Inverse variance weighted	3	-0.04	0.15	0.96 [0.71, 1.29]	0.77293
X - 12100	systolic blood pressure	Inverse variance weighted	2	-0.06	0.22	0.94 [0.61, 1.44]	0.773277
1-linoleoyl-GPG (18:2)*	systolic blood pressure	Inverse variance weighted	2	-0.04	0.15	0.96 [0.71, 1.29]	0.773511
N-acetylhistidine	systolic blood pressure	Inverse variance weighted	3	0.02	0.08	1.02 [0.88, 1.19]	0.774346
X - 11880	systolic blood pressure	Inverse variance weighted	2	-0.06	0.22	0.94 [0.61, 1.45]	0.774697
X - 21442	systolic blood pressure	Inverse variance weighted	2	0.11	0.4	1.12 [0.51, 2.46]	0.775261
X - 12216	systolic blood pressure	Inverse variance weighted	2	-0.07	0.26	0.93 [0.56, 1.54]	0.775886
4-vinylphenol sulfate	systolic blood pressure	Wald ratio	1	-0.1	0.34	0.91 [0.46, 1.78]	0.776697
S-allylcysteine	systolic blood pressure	Wald ratio	1	0.07	0.26	1.08 [0.64, 1.81]	0.776995
argininate*	systolic blood pressure	Inverse variance weighted	3	0.07	0.25	1.07 [0.66, 1.74]	0.778262
sphingomyelin (d18:2/21:0, d16:2/23:0)*	systolic blood pressure	Inverse variance weighted	4	-0.07	0.25	0.93 [0.57, 1.52]	0.781007
phenylpyruvate	systolic blood pressure	Inverse variance weighted	2	0.05	0.18	1.05 [0.74, 1.50]	0.781395
2'-deoxyuridine	systolic blood pressure	Inverse variance weighted	2	0.11	0.4	1.12 [0.51, 2.46]	0.783062
sphingomyelin (d18:2/23:0, d18:1/23:1, d17:1/24:1)*	systolic blood pressure	Inverse variance weighted	2	-0.15	0.54	0.86 [0.30, 2.49]	0.786576
X - 11478	systolic blood pressure	Inverse variance weighted	2	0.21	0.79	1.24 [0.26, 5.80]	0.787029
phosphoethanolamine	systolic blood pressure	Inverse variance weighted	2	0.13	0.48	1.14 [0.44, 2.94]	0.788157
(S)-3-hydroxybutyrylcarnitine	systolic blood pressure	Inverse variance weighted	2	-0.15	0.56	0.86 [0.28, 2.59]	0.788309
behenoylcarnitine (C22)*	systolic blood pressure	Inverse variance weighted	3	0.06	0.23	1.06 [0.68, 1.67]	0.78918
1-stearoyl-2-oleoyl-GPE (18:0/18:1)	systolic blood pressure	Inverse variance weighted	5	0.06	0.21	1.06 [0.70, 1.60]	0.78929
1-(1-enyl-palmitoyl)-2-palmitoleoyl-GPC (P-16:0/16:1)*	systolic blood pressure	Inverse variance weighted	5	0.07	0.26	1.07 [0.65, 1.77]	0.789319
X - 24418	systolic blood pressure	Inverse variance weighted	2	-0.02	0.08	0.98 [0.83, 1.15]	0.790696
1-palmitoyl-GPG (16:0)*	systolic blood pressure	Wald ratio	1	0.07	0.27	1.07 [0.63, 1.83]	0.791165
margaroylcarnitine (C17)*	systolic blood pressure	Inverse variance weighted	2	0.17	0.64	1.18 [0.34, 4.15]	0.79151
3-ureidopropionate	systolic blood pressure	Wald ratio	1	0.06	0.25	1.07 [0.66, 1.73]	0.792561
(2 or 3)-decenoate (10:1n7 or n8)	systolic blood pressure	Inverse variance weighted	2	-0.12	0.46	0.89 [0.36, 2.19]	0.794517
sphingomyelin (d18:0/18:0, d19:0/17:0)*	systolic blood pressure	Wald ratio	1	-0.06	0.24	0.94 [0.59, 1.50]	0.798211
sphingomyelin (d18:1/17:0, d17:1/18:0, d19:1/16:0)	systolic blood pressure	Inverse variance weighted	4	-0.06	0.23	0.94 [0.60, 1.49]	0.804033
1-arachidonoyl-GPE (20:4n6)*	systolic blood pressure	Inverse variance weighted	2	0.07	0.26	1.07 [0.64, 1.79]	0.805059
hexadecanedioate (C16-DC)	systolic blood pressure	Inverse variance weighted	4	-0.04	0.14	0.97 [0.73, 1.28]	0.805578
gamma-glutamylalanine	systolic blood pressure	Inverse variance weighted	2	0.09	0.36	1.09 [0.54, 2.22]	0.809145
arginine	systolic blood pressure	Inverse variance weighted	3	0.03	0.15	1.03 [0.78, 1.38]	0.812978
X - 11787	systolic blood pressure	Inverse variance weighted	2	-0.03	0.11	0.97 [0.79, 1.21]	0.81495
3-carboxy-4-methyl-5-pentyl-2-furanpropionate (3-CMPFP)**	systolic blood pressure	Inverse variance weighted	3	-0.09	0.38	0.92 [0.44, 1.93]	0.819306
1-(1-enyl-palmitoyl)-2-linoleoyl-GPE (P-16:0/18:2)*	systolic blood pressure	Inverse variance weighted	2	-0.06	0.27	0.94 [0.55, 1.61]	0.822113
1-(1-enyl-palmitoyl)-GPE (P-16:0)*	systolic blood pressure	Inverse variance weighted	2	0.08	0.35	1.08 [0.54, 2.15]	0.822386
1-stearoyl-2-linoleoyl-GPC (18:0/18:2)*	systolic blood pressure	Inverse variance weighted	3	-0.06	0.29	0.94 [0.53, 1.67]	0.825098
glutarate (C5-DC)	systolic blood pressure	Wald ratio	1	0.07	0.32	1.07 [0.58, 2.00]	0.825239
X - 18886	systolic blood pressure	Wald ratio	1	-0.06	0.3	0.94 [0.53, 1.67]	0.827499
1-(1-enyl-palmitoyl)-2-oleoyl-GPC (P-16:0/18:1)*	systolic blood pressure	Inverse variance weighted	3	0.11	0.51	1.12 [0.41, 3.03]	0.829637
tetradecanedioate (C14-DC)	systolic blood pressure	Inverse variance weighted	4	-0.03	0.13	0.97 [0.75, 1.27]	0.830908
N4-acetylcytidine	systolic blood pressure	Inverse variance weighted	6	-0.02	0.11	0.98 [0.79, 1.21]	0.835518
vanillactate	systolic blood pressure	Inverse variance weighted	2	-0.11	0.56	0.89 [0.30, 2.69]	0.841316
5-acetylamino-6-amino-3-methyluracil	systolic blood pressure	Inverse variance weighted	2	-0.09	0.44	0.92 [0.39, 2.15]	0.841339
cystathionine	systolic blood pressure	Wald ratio	1	-0.06	0.32	0.94 [0.50, 1.77]	0.842739
17alpha-hydroxypregnanolone glucuronide	systolic blood pressure	Wald ratio	1	0.02	0.09	1.02 [0.85, 1.22]	0.844475
O-sulfo-L-tyrosine	systolic blood pressure	Inverse variance weighted	2	0.13	0.66	1.14 [0.31, 4.15]	0.846962
3-hydroxysebacate	systolic blood pressure	Inverse variance weighted	2	-0.07	0.39	0.93 [0.43, 1.99]	0.847744
N-oleoylserine	systolic blood pressure	Inverse variance weighted	2	0.02	0.13	1.02 [0.80, 1.31]	0.848065
sebacate (C10-DC)	systolic blood pressure	Inverse variance weighted	2	-0.07	0.36	0.93 [0.46, 1.89]	0.849876
linoleoyl-arachidonoyl-glycerol (18:2/20:4) [2]*	systolic blood pressure	Inverse variance weighted	4	-0.04	0.23	0.96 [0.61, 1.50]	0.850648
1-oleoyl-2-docosahexaenoyl-GPC (18:1/22:6)*	systolic blood pressure	Inverse variance weighted	5	0.08	0.47	1.09 [0.43, 2.75]	0.85718
X - 24544	systolic blood pressure	Inverse variance weighted	3	-0.02	0.09	0.98 [0.82, 1.18]	0.859763
1-oleoyl-2-linoleoyl-GPE (18:1/18:2)*	systolic blood pressure	Inverse variance weighted	5	-0.02	0.11	0.98 [0.79, 1.21]	0.860397
N,N,N-trimethyl-5-aminovalerate	systolic blood pressure	Inverse variance weighted	6	0.04	0.24	1.04 [0.65, 1.67]	0.86182
1-oleoyl-GPG (18:1)*	systolic blood pressure	Inverse variance weighted	3	0.04	0.23	1.04 [0.66, 1.65]	0.863591
1-palmitoyl-2-linoleoyl-GPE (16:0/18:2)	systolic blood pressure	Inverse variance weighted	5	0.02	0.1	1.02 [0.83, 1.24]	0.865263
trans-4-hydroxyproline	systolic blood pressure	Inverse variance weighted	3	0.07	0.42	1.07 [0.47, 2.46]	0.865867
choline phosphate	systolic blood pressure	Inverse variance weighted	2	0.03	0.18	1.03 [0.72, 1.47]	0.865899
4-hydroxycoumarin	systolic blood pressure	Wald ratio	1	0.06	0.34	1.06 [0.55, 2.05]	0.869813
1-stearoyl-2-linoleoyl-GPE (18:0/18:2)*	systolic blood pressure	Inverse variance weighted	5	0.02	0.15	1.03 [0.76, 1.38]	0.870838
lignoceroyl sphingomyelin (d18:1/24:0)	systolic blood pressure	Wald ratio	1	0.05	0.33	1.05 [0.56, 2.00]	0.873597
arachidonoylcarnitine (C20:4)	systolic blood pressure	Inverse variance weighted	6	-0.02	0.11	0.98 [0.80, 1.21]	0.875044
1-stearoyl-2-arachidonoyl-GPC (18:0/20:4)	systolic blood pressure	Inverse variance weighted	5	0.02	0.13	1.02 [0.79, 1.31]	0.876372
dihomo-linoleoylcarnitine (C20:2)*	systolic blood pressure	Inverse variance weighted	2	-0.06	0.37	0.94 [0.45, 1.96]	0.877239
myristoyl dihydrosphingomyelin (d18:0/14:0)*	systolic blood pressure	Wald ratio	1	-0.02	0.17	0.98 [0.70, 1.36]	0.883839
N-stearoyl-sphinganine (d18:0/18:0)*	systolic blood pressure	Wald ratio	1	-0.04	0.27	0.96 [0.57, 1.63]	0.883839
pregnenetriol disulfate*	systolic blood pressure	Inverse variance weighted	3	0.02	0.16	1.02 [0.75, 1.39]	0.883927
betaine	systolic blood pressure	Inverse variance weighted	6	0.02	0.14	1.02 [0.77, 1.35]	0.883993
sphingomyelin (d18:1/22:1, d18:2/22:0, d16:1/24:1)*	systolic blood pressure	Inverse variance weighted	4	-0.03	0.23	0.97 [0.62, 1.52]	0.885028
citrulline	systolic blood pressure	Inverse variance weighted	2	0.03	0.21	1.03 [0.68, 1.56]	0.885678
branched-chain, straight-chain, or cyclopropyl 12:1 fatty acid*	systolic blood pressure	Inverse variance weighted	2	-0.05	0.37	0.95 [0.46, 1.94]	0.886474
linoleoylcarnitine (C18:2)*	systolic blood pressure	Inverse variance weighted	3	-0.03	0.23	0.97 [0.62, 1.51]	0.889413
ergothioneine	systolic blood pressure	Inverse variance weighted	2	-0.05	0.39	0.95 [0.44, 2.05]	0.890216
glutamine_degradant*	systolic blood pressure	Inverse variance weighted	4	-0.06	0.43	0.94 [0.41, 2.20]	0.894763
11beta-hydroxyetiocholanolone glucuronide*	systolic blood pressure	Wald ratio	1	0.03	0.27	1.03 [0.61, 1.74]	0.898953
taurocholenate sulfate*	systolic blood pressure	Inverse variance weighted	3	-0.04	0.36	0.96 [0.47, 1.93]	0.901455
X - 24565	systolic blood pressure	Wald ratio	1	0.03	0.27	1.03 [0.61, 1.75]	0.902586
N-palmitoylglycine	systolic blood pressure	Inverse variance weighted	2	-0.01	0.11	0.99 [0.80, 1.21]	0.904093
X - 18921	systolic blood pressure	Inverse variance weighted	2	0.02	0.19	1.02 [0.70, 1.49]	0.904343
3-aminoisobutyrate	systolic blood pressure	Inverse variance weighted	5	0.02	0.16	1.02 [0.75, 1.39]	0.905756
stearoyl sphingomyelin (d18:1/18:0)	systolic blood pressure	Inverse variance weighted	5	0.02	0.16	1.02 [0.75, 1.38]	0.907713
tricosanoyl sphingomyelin (d18:1/23:0)*	systolic blood pressure	Wald ratio	1	-0.04	0.37	0.96 [0.46, 1.99]	0.90864
octadecanedioylcarnitine (C18-DC)*	systolic blood pressure	Inverse variance weighted	4	-0.02	0.13	0.98 [0.76, 1.28]	0.910064
glycodeoxycholate 3-sulfate	systolic blood pressure	Inverse variance weighted	4	0.01	0.08	1.01 [0.86, 1.17]	0.921331
deoxycholic acid 12-sulfate*	systolic blood pressure	Inverse variance weighted	3	-0.01	0.15	0.99 [0.74, 1.31]	0.926142
gamma-glutamylvaline	systolic blood pressure	Wald ratio	1	0.02	0.27	1.02 [0.61, 1.73]	0.930032
sphingomyelin (d18:1/20:0, d16:1/22:0)*	systolic blood pressure	Inverse variance weighted	4	-0.01	0.14	0.99 [0.75, 1.31]	0.930465
X - 12411	systolic blood pressure	Wald ratio	1	-0.02	0.18	0.98 [0.69, 1.40]	0.932358
X - 24736	systolic blood pressure	Inverse variance weighted	2	-0.01	0.08	0.99 [0.84, 1.17]	0.934781
X - 25422	systolic blood pressure	Inverse variance weighted	3	-0.02	0.26	0.98 [0.59, 1.62]	0.939776
glycosyl-N-stearoyl-sphingosine (d18:1/18:0)	systolic blood pressure	Inverse variance weighted	6	-0.01	0.18	0.99 [0.70, 1.39]	0.941916
dihomo-linolenoylcarnitine (C20:3n3 or 6)*	systolic blood pressure	Inverse variance weighted	10	0.01	0.1	1.01 [0.83, 1.22]	0.943263
cytidine	systolic blood pressure	Wald ratio	1	-0.02	0.27	0.98 [0.58, 1.65]	0.944007
methylsuccinoylcarnitine	systolic blood pressure	Inverse variance weighted	7	-0.01	0.17	0.99 [0.71, 1.37]	0.944791
linoleoyl ethanolamide	systolic blood pressure	Wald ratio	1	0.01	0.17	1.01 [0.73, 1.40]	0.948697
oleoyl ethanolamide	systolic blood pressure	Wald ratio	1	0.01	0.14	1.01 [0.77, 1.33]	0.948697
3-hydroxyhexanoylcarnitine (1)	systolic blood pressure	Inverse variance weighted	3	-0.02	0.42	0.98 [0.43, 2.21]	0.952553
1,2-dipalmitoyl-GPC (16:0/16:0)	systolic blood pressure	Inverse variance weighted	2	0.03	0.48	1.03 [0.40, 2.61]	0.953915
X - 24546	systolic blood pressure	Inverse variance weighted	3	-0.01	0.13	0.99 [0.76, 1.29]	0.954924
3-methylcytidine	systolic blood pressure	Inverse variance weighted	3	-0.01	0.14	0.99 [0.75, 1.32]	0.95983
1-oleoyl-GPE (18:1)	systolic blood pressure	Inverse variance weighted	2	0.05	0.96	1.05 [0.16, 6.90]	0.960933
1-myristoyl-2-arachidonoyl-GPC (14:0/20:4)*	systolic blood pressure	Inverse variance weighted	2	0.02	0.38	1.02 [0.48, 2.15]	0.964138
ascorbic acid 2-sulfate	systolic blood pressure	Inverse variance weighted	2	-0.03	0.67	0.97 [0.26, 3.60]	0.96464
taurochenodeoxycholic acid 3-sulfate	systolic blood pressure	Inverse variance weighted	6	0.01	0.14	1.01 [0.76, 1.33]	0.964693
3-amino-2-piperidone	systolic blood pressure	Inverse variance weighted	2	0.03	0.61	1.03 [0.31, 3.38]	0.965116
5-methylthioadenosine (MTA)	systolic blood pressure	Inverse variance weighted	3	-0.02	0.43	0.98 [0.42, 2.30]	0.96857
5-hydroxyindole sulfate	systolic blood pressure	Wald ratio	1	0.01	0.29	1.01 [0.57, 1.80]	0.971645
carotene diol (3)	systolic blood pressure	Wald ratio	1	0	0.15	1.00 [0.75, 1.34]	0.973585
andro steroid monosulfate C19H28O6S (1)*	systolic blood pressure	Inverse variance weighted	4	-0.01	0.17	0.99 [0.71, 1.39]	0.974735
1-stearoyl-GPG (18:0)	systolic blood pressure	Inverse variance weighted	2	0	0.16	1.00 [0.74, 1.36]	0.977028
5alpha-pregnan-diol disulfate	systolic blood pressure	Inverse variance weighted	2	0	0.11	1.00 [0.80, 1.24]	0.978082
imidazole lactate	systolic blood pressure	Inverse variance weighted	6	0	0.18	1.00 [0.70, 1.42]	0.979961
3,7-dimethylurate	systolic blood pressure	Wald ratio	1	0.01	0.32	1.01 [0.54, 1.87]	0.985624
4-hydroxyphenylpyruvate	systolic blood pressure	Wald ratio	1	0	0.28	1.00 [0.58, 1.73]	0.991115
X - 21283	systolic blood pressure	Wald ratio	1	0	0.07	1.00 [0.87, 1.15]	0.994621
cholic acid glucuronide	systolic blood pressure	Wald ratio	1	0	0.26	1.00 [0.60, 1.67]	0.995105
nervonoylcarnitine (C24:1)*	systolic blood pressure	Inverse variance weighted	5	0	0.23	1.00 [0.63, 1.58]	0.995835
carboxyethyl-GABA	systolic blood pressure	Inverse variance weighted	3	0	0.58	1.00 [0.32, 3.12]	0.997751
beta-citrylglutamate	systolic blood pressure	Inverse variance weighted	2	0	0.33	1.00 [0.53, 1.89]	0.999452

## Sheet: Table S6
Table S6. Instrumental variables for 22 significant metabolites associated with SBP. IV(s) were derived from genome-wide LD clumping.
Exposure/Metabolite	Instrumental variables of Exposure					Allele effects on Exposure							Allele effect on Outcome
	SNP	Chromosome	Position b38	F	R2	effect_allele.exposure	other_allele.exposure	eaf.exposure	beta.exposure	se.exposure	pval.exposure	samplesize.exposure	outcome	effect_allele.outcome	other_allele.outcome	eaf.outcome	beta.outcome	se.outcome	pval.outcome
1-methyl-4-imidazoleacetate	rs10774021	12	349298	504.015	0.0586609	T	C	0.651121	0.359328	0.0151076	4.82028e-125	8090	systolic blood pressure	T	C	0.6558	-0.1412	0.0315	7.18605e-06
3-carboxy-4-methyl-5-propyl-2-furanpropanoate (CMPF)	rs2328895	6	25802083	42.6828	0.0051359	T	C	0.555367	-0.101977	0.0150763	1.34154e-11	8270	systolic blood pressure	T	C	0.5608	0.1344	0.0303	8.97801e-06
3-hydroxy-2-methylpyridine sulfate	rs2472297	15	75027880	30.3439	0.00405974	T	C	0.250875	0.103927	0.0186847	2.66451e-08	7446	systolic blood pressure	T	C	0.2603	-0.1724	0.035	8.53808e-07
5-hydroxy-2-methylpyridine sulfate	rs2472297	15	75027880	37.9941	0.00541768	T	C	0.25237	0.11982	0.0191752	4.13841e-10	6977	systolic blood pressure	T	C	0.2603	-0.1724	0.035	8.53808e-07
ferulic acid 4-sulfate	rs2762353	6	25794431	343.892	0.0448132	G	A	0.562064	0.30171	0.0161178	3.46245e-78	7332	systolic blood pressure	G	A	0.5592	0.1366	0.0304	7.22803e-06
gamma-glutamylthreonine	rs1260326	2	27730940	45.3894	0.00548553	C	T	0.587798	0.106396	0.0158301	1.80367e-11	8231	systolic blood pressure	C	T	0.6033	-0.1457	0.0307	2.03901e-06
hydroxy-CMPF*	rs1177442	6	25809069	49.5256	0.00596584	G	A	0.555481	-0.109911	0.015366	8.49742e-13	8254	systolic blood pressure	G	A	0.5607	0.134	0.0303	9.53608e-06
imidazole propionate	rs11613331	12	351467	64.3064	0.00820412	A	G	0.54595	0.128639	0.0154882	9.93102e-17	7776	systolic blood pressure	A	G	0.5497	-0.1515	0.03	4.48497e-07
mannonate*	rs1260326	2	27730940	180.892	0.021677	C	T	0.587149	0.211453	0.0149412	1.80524e-45	8166	systolic blood pressure	C	T	0.6033	-0.1457	0.0307	2.03901e-06
N-formylmethionine	rs504434	9	130477768	117.685	0.0140929	A	G	0.510457	-0.167923	0.0144172	2.36509e-31	8235	systolic blood pressure	A	G	0.5152	-0.1209	0.0303	6.63697e-05
N-succinyl-phenylalanine	rs2817188	6	25807603	438.765	0.0661213	G	A	0.533506	-0.364471	0.0171842	7.77716e-100	6199	systolic blood pressure	G	A	0.5606	0.1342	0.0303	9.2289e-06
N1-Methyl-2-pyridone-5-carboxamide	rs59621444	2	135735648	33.2184	0.00404697	C	T	0.200785	-0.112293	0.0191818	4.79574e-09	8177	systolic blood pressure	C	T	0.1854	-0.1845	0.0395	2.969e-06
phenylacetylglutamate	rs3757131	6	25783909	85.6516	0.0135726	T	C	0.443997	0.165801	0.0170576	2.47538e-22	6227	systolic blood pressure	T	C	0.4241	-0.1322	0.0304	1.38e-05
X - 11381	rs11242109	5	131677047	80.3975	0.00968248	T	G	0.476425	-0.139313	0.0151713	4.20478e-20	8225	systolic blood pressure	T	G	0.4733	-0.0789	0.0303	0.00921807
X - 11381	rs12208357	6	160543148	112.15	0.013455	T	C	0.0685074	-0.32469	0.029745	9.68677e-28	8225	systolic blood pressure	T	C	0.072	-0.1815	0.0591	0.00213098
X - 11381	rs34059508	6	160575837	54.0253	0.00652713	A	G	0.0252495	-0.364144	0.0481867	4.12666e-14	8225	systolic blood pressure	A	G	0.0259	-0.0517	0.0983	0.5989
X - 11381	rs1171617	10	61467182	93.9422	0.0112953	T	G	0.769265	0.178377	0.0183417	2.35427e-22	8225	systolic blood pressure	T	G	0.7697	0.0737	0.0363	0.0423604
X - 12822	rs2762353	6	25794431	281.263	0.0341494	G	A	0.561106	0.263314	0.0152468	7.90559e-67	7957	systolic blood pressure	G	A	0.5592	0.1366	0.0304	7.22803e-06
X - 12839	rs1408273	6	25840946	43.8982	0.00894259	G	A	0.553167	0.134498	0.0198794	1.32656e-11	4867	systolic blood pressure	G	A	0.5318	0.1323	0.0303	1.268e-05
X - 12847	rs1165154	6	25817216	74.5579	0.00948266	C	T	0.559674	0.138706	0.0160267	4.94418e-18	7790	systolic blood pressure	C	T	0.5601	0.1368	0.0303	6.34395e-06
X - 15486	rs1165151	6	25821616	139.221	0.016627	G	T	0.53914	0.182918	0.0150132	3.78934e-34	8236	systolic blood pressure	G	T	0.5429	0.1287	0.0302	2.073e-05
X - 21364	rs1165195	6	25815080	65.5683	0.00793175	G	T	0.554667	-0.12671	0.0147522	8.75517e-18	8203	systolic blood pressure	G	T	0.5606	0.1343	0.0303	9.06505e-06
X - 24531	rs2328895	6	25802083	129.781	0.0197152	T	C	0.546279	-0.199427	0.0166603	5.09188e-33	6455	systolic blood pressure	T	C	0.5608	0.1344	0.0303	8.97801e-06
X - 25419	rs11062102	12	348785	76.0072	0.00942081	C	T	0.656731	0.14455	0.0165208	2.14124e-18	7994	systolic blood pressure	C	T	0.6588	-0.1416	0.0316	7.27194e-06
X - 25420	rs2080402	12	345175	68.8757	0.00826058	C	T	0.553112	0.129266	0.0147635	2.02719e-18	8271	systolic blood pressure	C	T	0.5563	-0.1578	0.0304	2.171e-07

## Sheet: Table S7
Table S7. Sensitivity analysis of metabolites (more than two IVs) significantly associated with SBP.
Exposure	Outcome	Method	n_SNP	Beta	Se	OR [95% CI]	Pval	Egger_intercept (Pval)	Q_statistic (Pval)
X - 11381	systolic blood pressure	Maximum likelihood	4	0.4593	0.1089	1.58 [1.28, 1.96]	2.45926e-05	0.672219	0.420159
X - 11381	systolic blood pressure	Weighted median	4	0.5098	0.126	1.67 [1.30, 2.13]	5.17308e-05

## Sheet: Table S8
Table S8. Two sample MR results of DBP on metabolites.
Exposure	Outcome	Method	n_SNP	Beta	Se	OR [95% CI]	Pval
diastolic blood pressure	tricosanoyl sphingomyelin (d18:1/23:0)*	Inverse variance weighted	439	-0.0209	0.0044	0.98 [0.97, 0.99]	1.72711e-06
diastolic blood pressure	glycosyl ceramide (d18:1/20:0, d16:1/22:0)*	Inverse variance weighted	439	-0.0196	0.0048	0.98 [0.97, 0.99]	5.20293e-05
diastolic blood pressure	palmitoyl sphingomyelin (d18:1/16:0)	Inverse variance weighted	439	-0.0195	0.0049	0.98 [0.97, 0.99]	6.35457e-05
diastolic blood pressure	X - 21829	Inverse variance weighted	439	0.0187	0.0049	1.02 [1.01, 1.03]	0.000126637
diastolic blood pressure	glycosyl-N-behenoyl-sphingadienine (d18:2/22:0)*	Inverse variance weighted	439	-0.0193	0.0051	0.98 [0.97, 0.99]	0.000132173
diastolic blood pressure	X - 21471	Inverse variance weighted	439	0.019	0.0051	1.02 [1.01, 1.03]	0.000214317
diastolic blood pressure	3-hydroxyoleoylcarnitine	Inverse variance weighted	439	0.0175	0.0048	1.02 [1.01, 1.03]	0.000250894
diastolic blood pressure	glycosyl-N-tricosanoyl-sphingadienine (d18:2/23:0)*	Inverse variance weighted	439	-0.019	0.0052	0.98 [0.97, 0.99]	0.000261512
diastolic blood pressure	lignoceroyl sphingomyelin (d18:1/24:0)	Inverse variance weighted	439	-0.0172	0.0047	0.98 [0.97, 0.99]	0.000281858
diastolic blood pressure	behenoyl sphingomyelin (d18:1/22:0)*	Inverse variance weighted	439	-0.0167	0.0046	0.98 [0.97, 0.99]	0.000291429
diastolic blood pressure	sphingomyelin (d18:1/22:1, d18:2/22:0, d16:1/24:1)*	Inverse variance weighted	439	-0.0172	0.0048	0.98 [0.97, 0.99]	0.000384878
diastolic blood pressure	sphingomyelin (d18:2/23:0, d18:1/23:1, d17:1/24:1)*	Inverse variance weighted	439	-0.0163	0.0046	0.98 [0.97, 0.99]	0.000458177
diastolic blood pressure	taurochenodeoxycholic acid 3-sulfate	Inverse variance weighted	439	0.0183	0.0053	1.02 [1.01, 1.03]	0.000522992
diastolic blood pressure	X - 13553	Inverse variance weighted	439	0.0165	0.0048	1.02 [1.01, 1.03]	0.00053581
diastolic blood pressure	beta-citrylglutamate	Inverse variance weighted	439	0.017	0.0049	1.02 [1.01, 1.03]	0.000579749
diastolic blood pressure	glycosyl-N-palmitoyl-sphingosine (d18:1/16:0)	Inverse variance weighted	439	-0.0169	0.0049	0.98 [0.97, 0.99]	0.000588991
diastolic blood pressure	sphingomyelin (d18:1/21:0, d17:1/22:0, d16:1/23:0)*	Inverse variance weighted	439	-0.0155	0.0045	0.98 [0.98, 0.99]	0.00059441
diastolic blood pressure	glycosyl-N-stearoyl-sphingosine (d18:1/18:0)	Inverse variance weighted	438	-0.0159	0.0047	0.98 [0.98, 0.99]	0.000650548
diastolic blood pressure	taurodeoxycholic acid 3-sulfate	Inverse variance weighted	439	0.0176	0.0052	1.02 [1.01, 1.03]	0.000745629
diastolic blood pressure	sphingomyelin (d18:1/20:0, d16:1/22:0)*	Inverse variance weighted	439	-0.0163	0.0049	0.98 [0.97, 0.99]	0.000833228
diastolic blood pressure	pregnenolone sulfate	Inverse variance weighted	439	-0.0163	0.0049	0.98 [0.97, 0.99]	0.000887382
diastolic blood pressure	vanillylmandelate (VMA)	Inverse variance weighted	439	0.0164	0.0049	1.02 [1.01, 1.03]	0.000924497
diastolic blood pressure	X - 24334	Inverse variance weighted	439	0.0164	0.0051	1.02 [1.01, 1.03]	0.00127754
diastolic blood pressure	sphingomyelin (d18:2/16:0, d18:1/16:1)*	Inverse variance weighted	439	-0.0149	0.0048	0.99 [0.98, 0.99]	0.00178495
diastolic blood pressure	octadecenedioylcarnitine (C18:1-DC)*	Inverse variance weighted	439	0.0148	0.0047	1.01 [1.01, 1.02]	0.00179736
diastolic blood pressure	(S)-3-hydroxybutyrylcarnitine	Inverse variance weighted	439	0.0138	0.0045	1.01 [1.01, 1.02]	0.00187237
diastolic blood pressure	2-hydroxypalmitate	Inverse variance weighted	439	0.0144	0.0047	1.01 [1.01, 1.02]	0.00212545
diastolic blood pressure	N4-acetylcytidine	Inverse variance weighted	439	0.0161	0.0052	1.02 [1.01, 1.03]	0.00215536
diastolic blood pressure	X - 18888	Inverse variance weighted	439	0.0152	0.005	1.02 [1.01, 1.03]	0.00227086
diastolic blood pressure	stearoyl sphingomyelin (d18:1/18:0)	Inverse variance weighted	439	-0.0152	0.005	0.98 [0.98, 0.99]	0.0023538
diastolic blood pressure	pregnenediol sulfate (C21H34O5S)*	Inverse variance weighted	439	-0.0135	0.0045	0.99 [0.98, 1.00]	0.00270636
diastolic blood pressure	N-acetyl-2-aminooctanoate*	Inverse variance weighted	438	0.0147	0.005	1.01 [1.01, 1.02]	0.00296672
diastolic blood pressure	glycosyl ceramide (d18:2/24:1, d18:1/24:2)*	Inverse variance weighted	439	-0.0151	0.0051	0.98 [0.98, 0.99]	0.00317879
diastolic blood pressure	X - 21736	Inverse variance weighted	439	0.0139	0.0047	1.01 [1.00, 1.02]	0.00321964
diastolic blood pressure	mannose	Inverse variance weighted	439	0.0138	0.0047	1.01 [1.00, 1.02]	0.00324982
diastolic blood pressure	1-oleoyl-2-arachidonoyl-GPE (18:1/20:4)*	Inverse variance weighted	439	0.0144	0.0049	1.01 [1.00, 1.02]	0.00330901
diastolic blood pressure	sphingomyelin (d18:2/21:0, d16:2/23:0)*	Inverse variance weighted	439	-0.0126	0.0043	0.99 [0.98, 1.00]	0.00336601
diastolic blood pressure	cholesterol	Inverse variance weighted	439	-0.0135	0.0046	0.99 [0.98, 1.00]	0.00357531
diastolic blood pressure	sphingomyelin (d18:1/17:0, d17:1/18:0, d19:1/16:0)	Inverse variance weighted	439	-0.0145	0.005	0.99 [0.98, 1.00]	0.00360223
diastolic blood pressure	3-hydroxysebacate	Inverse variance weighted	439	0.0142	0.0049	1.01 [1.00, 1.02]	0.00364559
diastolic blood pressure	octadecanedioylcarnitine (C18-DC)*	Inverse variance weighted	439	0.0134	0.0046	1.01 [1.00, 1.02]	0.00379336
diastolic blood pressure	sphingomyelin (d17:1/16:0, d18:1/15:0, d16:1/17:0)*	Inverse variance weighted	439	-0.0144	0.005	0.99 [0.98, 1.00]	0.00380706
diastolic blood pressure	sphingomyelin (d17:2/16:0, d18:2/15:0)*	Inverse variance weighted	439	-0.0127	0.0044	0.99 [0.98, 1.00]	0.00402157
diastolic blood pressure	caproate (6:0)	Inverse variance weighted	439	0.0142	0.0049	1.01 [1.00, 1.02]	0.00407435
diastolic blood pressure	X - 12127	Inverse variance weighted	439	0.0165	0.0058	1.02 [1.01, 1.03]	0.00410636
diastolic blood pressure	aconitate [cis or trans]	Inverse variance weighted	439	0.0132	0.0046	1.01 [1.00, 1.02]	0.00428151
diastolic blood pressure	sphingomyelin (d18:1/14:0, d16:1/16:0)*	Inverse variance weighted	439	-0.0134	0.0047	0.99 [0.98, 1.00]	0.00440858
diastolic blood pressure	vanillactate	Inverse variance weighted	439	0.0135	0.0048	1.01 [1.00, 1.02]	0.00513036
diastolic blood pressure	bilirubin (Z,Z)	Inverse variance weighted	439	0.0133	0.0047	1.01 [1.00, 1.02]	0.00517273
diastolic blood pressure	X - 24811	Inverse variance weighted	439	-0.0151	0.0054	0.99 [0.97, 1.00]	0.00525352
diastolic blood pressure	maltose	Inverse variance weighted	439	0.0147	0.0053	1.01 [1.00, 1.03]	0.00566121
diastolic blood pressure	X - 21467	Inverse variance weighted	439	0.0134	0.0049	1.01 [1.00, 1.02]	0.00578872
diastolic blood pressure	3-hydroxydodecanedioate*	Inverse variance weighted	439	0.0137	0.005	1.01 [1.00, 1.02]	0.00588276
diastolic blood pressure	hexadecenedioate (C16:1-DC)*	Inverse variance weighted	439	0.0136	0.005	1.01 [1.00, 1.02]	0.00649364
diastolic blood pressure	sphingomyelin (d18:1/22:2, d18:2/22:1, d16:1/24:2)*	Inverse variance weighted	439	-0.0128	0.0047	0.99 [0.98, 1.00]	0.00682117
diastolic blood pressure	3,4-dihydroxybutyrate	Inverse variance weighted	439	0.0132	0.0049	1.01 [1.00, 1.02]	0.00694696
diastolic blood pressure	3-hydroxyhexanoylcarnitine (1)	Inverse variance weighted	439	0.0123	0.0046	1.01 [1.00, 1.02]	0.00700636
diastolic blood pressure	4-hydroxyglutamate	Inverse variance weighted	439	0.0138	0.0051	1.01 [1.00, 1.02]	0.00715929
diastolic blood pressure	sphingomyelin (d18:1/24:1, d18:2/24:0)*	Inverse variance weighted	439	-0.0136	0.0051	0.99 [0.98, 1.00]	0.00720062
diastolic blood pressure	3-methoxytyrosine	Inverse variance weighted	439	0.0126	0.0047	1.01 [1.00, 1.02]	0.00729755
diastolic blood pressure	X - 18886	Inverse variance weighted	439	0.0125	0.0047	1.01 [1.00, 1.02]	0.00788172
diastolic blood pressure	1-palmitoyl-2-arachidonoyl-GPE (16:0/20:4)*	Inverse variance weighted	439	0.0138	0.0052	1.01 [1.00, 1.02]	0.00798279
diastolic blood pressure	glycochenodeoxycholate 3-sulfate	Inverse variance weighted	439	0.0129	0.0049	1.01 [1.00, 1.02]	0.00814888
diastolic blood pressure	sphingomyelin (d18:2/24:1, d18:1/24:2)*	Inverse variance weighted	439	-0.0131	0.005	0.99 [0.98, 1.00]	0.00836456
diastolic blood pressure	sphingomyelin (d17:1/14:0, d16:1/15:0)*	Inverse variance weighted	439	-0.0121	0.0046	0.99 [0.98, 1.00]	0.00842613
diastolic blood pressure	tetradecadienedioate (C14:2-DC)*	Inverse variance weighted	439	0.0126	0.0048	1.01 [1.00, 1.02]	0.00924387
diastolic blood pressure	5-hydroxymethyl-2-furoylcarnitine*	Inverse variance weighted	439	0.0169	0.0065	1.02 [1.00, 1.03]	0.00940779
diastolic blood pressure	1-palmitoyl-2-stearoyl-GPC (16:0/18:0)	Inverse variance weighted	439	-0.0124	0.0048	0.99 [0.98, 1.00]	0.00942738
diastolic blood pressure	methyl indole-3-acetate	Inverse variance weighted	439	0.013	0.005	1.01 [1.00, 1.02]	0.0095328
diastolic blood pressure	sphingomyelin (d18:1/20:1, d18:2/20:0)*	Inverse variance weighted	439	-0.0131	0.0051	0.99 [0.98, 1.00]	0.00977683
diastolic blood pressure	1-stearoyl-GPC (18:0)	Inverse variance weighted	439	-0.0124	0.0048	0.99 [0.98, 1.00]	0.00983356
diastolic blood pressure	taurolithocholate 3-sulfate	Inverse variance weighted	439	0.0123	0.0048	1.01 [1.00, 1.02]	0.0102559
diastolic blood pressure	hexadecanedioate (C16-DC)	Inverse variance weighted	439	0.012	0.0047	1.01 [1.00, 1.02]	0.0104493
diastolic blood pressure	X - 23655	Inverse variance weighted	439	-0.0134	0.0053	0.99 [0.98, 1.00]	0.0106937
diastolic blood pressure	N,N,N-trimethyl-5-aminovalerate	Inverse variance weighted	439	0.0123	0.0049	1.01 [1.00, 1.02]	0.0114189
diastolic blood pressure	1-palmitoyl-2-docosahexaenoyl-GPE (16:0/22:6)*	Inverse variance weighted	438	0.0123	0.0049	1.01 [1.00, 1.02]	0.0114192
diastolic blood pressure	3-methylcytidine	Inverse variance weighted	439	-0.0115	0.0046	0.99 [0.98, 1.00]	0.0118517
diastolic blood pressure	bilirubin (E,Z or Z,E)*	Inverse variance weighted	439	0.0118	0.0047	1.01 [1.00, 1.02]	0.0122827
diastolic blood pressure	glutamine conjugate of C6H10O2 (1)*	Inverse variance weighted	439	0.0117	0.0047	1.01 [1.00, 1.02]	0.0123124
diastolic blood pressure	bilirubin degradation product, C17H18N2O4 (3)**	Inverse variance weighted	439	0.012	0.0048	1.01 [1.00, 1.02]	0.0125372
diastolic blood pressure	6-oxopiperidine-2-carboxylate	Inverse variance weighted	439	0.0125	0.005	1.01 [1.00, 1.02]	0.0130997
diastolic blood pressure	X - 25810	Inverse variance weighted	439	0.0116	0.0047	1.01 [1.00, 1.02]	0.0134373
diastolic blood pressure	3-hydroxy-3-methylglutarate	Inverse variance weighted	439	0.012	0.0049	1.01 [1.00, 1.02]	0.0137979
diastolic blood pressure	X - 12026	Inverse variance weighted	439	0.0127	0.0052	1.01 [1.00, 1.02]	0.0138321
diastolic blood pressure	3-ureidopropionate	Inverse variance weighted	439	0.0116	0.0047	1.01 [1.00, 1.02]	0.0139605
diastolic blood pressure	hydroxypalmitoyl sphingomyelin (d18:1/16:0(OH))**	Inverse variance weighted	439	-0.012	0.0049	0.99 [0.98, 1.00]	0.0143002
diastolic blood pressure	N-palmitoyl-heptadecasphingosine (d17:1/16:0)*	Inverse variance weighted	439	-0.0129	0.0053	0.99 [0.98, 1.00]	0.0143037
diastolic blood pressure	sphingomyelin (d18:1/25:0, d19:0/24:1, d20:1/23:0, d19:1/24:0)*	Inverse variance weighted	439	-0.0117	0.0048	0.99 [0.98, 1.00]	0.0143385
diastolic blood pressure	sphingomyelin (d18:2/18:1)*	Inverse variance weighted	439	-0.0119	0.0049	0.99 [0.98, 1.00]	0.0144335
diastolic blood pressure	palmitoleoylcarnitine (C16:1)*	Inverse variance weighted	439	0.0109	0.0045	1.01 [1.00, 1.02]	0.0146382
diastolic blood pressure	pregnenetriol sulfate*	Inverse variance weighted	439	-0.0106	0.0043	0.99 [0.98, 1.00]	0.0149385
diastolic blood pressure	orotate	Inverse variance weighted	438	0.0123	0.0051	1.01 [1.00, 1.02]	0.0151729
diastolic blood pressure	bilirubin degradation product, C17H18N2O4 (1)**	Inverse variance weighted	439	0.0116	0.0048	1.01 [1.00, 1.02]	0.0152423
diastolic blood pressure	(R)-3-hydroxybutyrylcarnitine	Inverse variance weighted	439	0.0117	0.0048	1.01 [1.00, 1.02]	0.0155056
diastolic blood pressure	suberate (C8-DC)	Inverse variance weighted	439	0.0124	0.0051	1.01 [1.00, 1.02]	0.015702
diastolic blood pressure	2-ketocaprylate	Inverse variance weighted	439	0.0115	0.0048	1.01 [1.00, 1.02]	0.0160732
diastolic blood pressure	sphingomyelin (d18:2/24:2)*	Inverse variance weighted	439	-0.012	0.005	0.99 [0.98, 1.00]	0.0161312
diastolic blood pressure	eugenol sulfate	Inverse variance weighted	439	0.0127	0.0053	1.01 [1.00, 1.02]	0.0164254
diastolic blood pressure	palmitoyl-sphingosine-phosphoethanolamine (d18:1/16:0)	Inverse variance weighted	438	-0.0113	0.0048	0.99 [0.98, 1.00]	0.0176883
diastolic blood pressure	4-hydroxyhippurate	Inverse variance weighted	439	0.0115	0.0048	1.01 [1.00, 1.02]	0.0180272
diastolic blood pressure	1-palmitoyl-2-oleoyl-GPE (16:0/18:1)	Inverse variance weighted	439	0.012	0.0051	1.01 [1.00, 1.02]	0.0185477
diastolic blood pressure	sphingomyelin (d18:2/23:1)*	Inverse variance weighted	439	-0.0107	0.0046	0.99 [0.98, 1.00]	0.0188832
diastolic blood pressure	1-stearoyl-2-linoleoyl-GPC (18:0/18:2)*	Inverse variance weighted	439	-0.0108	0.0046	0.99 [0.98, 1.00]	0.0188882
diastolic blood pressure	octadecanedioate (C18-DC)	Inverse variance weighted	439	0.011	0.0047	1.01 [1.00, 1.02]	0.0189553
diastolic blood pressure	glutamine conjugate of C6H10O2 (2)*	Inverse variance weighted	439	0.0107	0.0046	1.01 [1.00, 1.02]	0.0189588
diastolic blood pressure	lactosyl-N-nervonoyl-sphingosine (d18:1/24:1)*	Inverse variance weighted	439	-0.012	0.0051	0.99 [0.98, 1.00]	0.0191117
diastolic blood pressure	gamma-glutamylglutamate	Inverse variance weighted	439	0.0109	0.0047	1.01 [1.00, 1.02]	0.0196676
diastolic blood pressure	N-oleoyltaurine	Inverse variance weighted	439	0.0115	0.0049	1.01 [1.00, 1.02]	0.019828
diastolic blood pressure	bilirubin degradation product, C17H18N2O4 (2)**	Inverse variance weighted	439	0.0113	0.0048	1.01 [1.00, 1.02]	0.0200043
diastolic blood pressure	myristoleoylcarnitine (C14:1)*	Inverse variance weighted	439	0.0107	0.0046	1.01 [1.00, 1.02]	0.0200128
diastolic blood pressure	oleoylcarnitine (C18:1)	Inverse variance weighted	439	0.011	0.0047	1.01 [1.00, 1.02]	0.0207653
diastolic blood pressure	X - 13866	Inverse variance weighted	438	0.0112	0.0048	1.01 [1.00, 1.02]	0.0208798
diastolic blood pressure	salicylate	Inverse variance weighted	439	0.0108	0.0047	1.01 [1.00, 1.02]	0.0213521
diastolic blood pressure	sphingomyelin (d18:1/19:0, d19:1/18:0)*	Inverse variance weighted	439	-0.0108	0.0047	0.99 [0.98, 1.00]	0.0214461
diastolic blood pressure	sebacate (C10-DC)	Inverse variance weighted	439	0.011	0.0048	1.01 [1.00, 1.02]	0.0222517
diastolic blood pressure	1-stearoyl-2-docosahexaenoyl-GPE (18:0/22:6)*	Inverse variance weighted	439	0.0115	0.0051	1.01 [1.00, 1.02]	0.0227884
diastolic blood pressure	benzoate	Inverse variance weighted	439	-0.0114	0.005	0.99 [0.98, 1.00]	0.0231894
diastolic blood pressure	3-hydroxyoctanoate	Inverse variance weighted	439	0.0108	0.0047	1.01 [1.00, 1.02]	0.0232695
diastolic blood pressure	succinoyltaurine	Inverse variance weighted	439	0.0108	0.0048	1.01 [1.00, 1.02]	0.0246051
diastolic blood pressure	glycolithocholate sulfate*	Inverse variance weighted	439	0.0107	0.0048	1.01 [1.00, 1.02]	0.0248808
diastolic blood pressure	hexanoylcarnitine (C6)	Inverse variance weighted	439	0.0103	0.0046	1.01 [1.00, 1.02]	0.0249743
diastolic blood pressure	2-hydroxyhippurate (salicylurate)	Inverse variance weighted	439	0.0103	0.0046	1.01 [1.00, 1.02]	0.0251243
diastolic blood pressure	sphingomyelin (d18:1/18:1, d18:2/18:0)	Inverse variance weighted	439	-0.0108	0.0048	0.99 [0.98, 1.00]	0.0251889
diastolic blood pressure	N-acetylglutamate	Inverse variance weighted	439	0.0106	0.0047	1.01 [1.00, 1.02]	0.0255334
diastolic blood pressure	3-hydroxyhexanoate	Inverse variance weighted	439	0.0103	0.0046	1.01 [1.00, 1.02]	0.0257722
diastolic blood pressure	2,3-dihydroxy-5-methylthio-4-pentenoate (DMTPA)*	Inverse variance weighted	439	0.0105	0.0047	1.01 [1.00, 1.02]	0.0260132
diastolic blood pressure	X - 15503	Inverse variance weighted	439	0.0104	0.0047	1.01 [1.00, 1.02]	0.0262371
diastolic blood pressure	X - 25433	Inverse variance weighted	439	0.0126	0.0057	1.01 [1.00, 1.02]	0.0268957
diastolic blood pressure	X - 25957	Inverse variance weighted	439	-0.012	0.0055	0.99 [0.98, 1.00]	0.0272775
diastolic blood pressure	N6-acetyllysine	Inverse variance weighted	439	0.0109	0.005	1.01 [1.00, 1.02]	0.0277608
diastolic blood pressure	malate	Inverse variance weighted	439	0.0102	0.0046	1.01 [1.00, 1.02]	0.0277912
diastolic blood pressure	2,6-dihydroxybenzoic acid	Inverse variance weighted	439	0.0104	0.0047	1.01 [1.00, 1.02]	0.0277931
diastolic blood pressure	2-hydroxystearate	Inverse variance weighted	439	0.0104	0.0047	1.01 [1.00, 1.02]	0.0278471
diastolic blood pressure	1-stearoyl-2-oleoyl-GPE (18:0/18:1)	Inverse variance weighted	439	0.0107	0.0049	1.01 [1.00, 1.02]	0.0288451
diastolic blood pressure	1-linoleoyl-2-arachidonoyl-GPC (18:2/20:4n6)*	Inverse variance weighted	439	-0.0102	0.0047	0.99 [0.98, 1.00]	0.0292515
diastolic blood pressure	6-bromotryptophan	Inverse variance weighted	439	0.011	0.0051	1.01 [1.00, 1.02]	0.0298913
diastolic blood pressure	2-furoylcarnitine	Inverse variance weighted	439	-0.0116	0.0054	0.99 [0.98, 1.00]	0.0306794
diastolic blood pressure	sphingomyelin (d18:2/14:0, d18:1/14:1)*	Inverse variance weighted	439	-0.009	0.0042	0.99 [0.98, 1.00]	0.0316494
diastolic blood pressure	acetylcarnitine (C2)	Inverse variance weighted	439	0.0099	0.0046	1.01 [1.00, 1.02]	0.0319291
diastolic blood pressure	glycodeoxycholate 3-sulfate	Inverse variance weighted	439	0.0103	0.0048	1.01 [1.00, 1.02]	0.0329998
diastolic blood pressure	glucose	Inverse variance weighted	439	0.0102	0.0048	1.01 [1.00, 1.02]	0.0332331
diastolic blood pressure	1,2-dilinoleoyl-GPC (18:2/18:2)	Inverse variance weighted	439	-0.0099	0.0047	0.99 [0.98, 1.00]	0.0336697
diastolic blood pressure	N-acetyl-isoputreanine	Inverse variance weighted	438	0.01	0.0047	1.01 [1.00, 1.02]	0.0338828
diastolic blood pressure	X - 24801	Inverse variance weighted	439	0.0107	0.0051	1.01 [1.00, 1.02]	0.0341674
diastolic blood pressure	5,6-dihydrouridine	Inverse variance weighted	439	0.0104	0.0049	1.01 [1.00, 1.02]	0.0350449
diastolic blood pressure	N-acetylmethionine	Inverse variance weighted	439	0.0104	0.0049	1.01 [1.00, 1.02]	0.0354348
diastolic blood pressure	biliverdin	Inverse variance weighted	439	0.0095	0.0045	1.01 [1.00, 1.02]	0.0354841
diastolic blood pressure	X - 25828	Inverse variance weighted	439	-0.0098	0.0047	0.99 [0.98, 1.00]	0.0355715
diastolic blood pressure	(16 or 17)-methylstearate (a19:0 or i19:0)	Inverse variance weighted	439	0.0102	0.0049	1.01 [1.00, 1.02]	0.0366106
diastolic blood pressure	X - 24544	Inverse variance weighted	439	-0.01	0.0048	0.99 [0.98, 1.00]	0.0372149
diastolic blood pressure	laurylcarnitine (C12)	Inverse variance weighted	439	0.0095	0.0046	1.01 [1.00, 1.02]	0.0378689
diastolic blood pressure	urate	Inverse variance weighted	439	0.0094	0.0046	1.01 [1.00, 1.02]	0.0380765
diastolic blood pressure	nisinate (24:6n3)	Inverse variance weighted	439	0.0132	0.0064	1.01 [1.00, 1.03]	0.0384399
diastolic blood pressure	3-carboxy-4-methyl-5-pentyl-2-furanpropionate (3-CMPFP)**	Inverse variance weighted	438	0.0098	0.0047	1.01 [1.00, 1.02]	0.0384474
diastolic blood pressure	3-hydroxypyridine glucuronide	Inverse variance weighted	439	-0.012	0.0058	0.99 [0.98, 1.00]	0.038926
diastolic blood pressure	2-hydroxybutyrate/2-hydroxyisobutyrate	Inverse variance weighted	439	0.0099	0.0048	1.01 [1.00, 1.02]	0.0390124
diastolic blood pressure	X - 21442	Inverse variance weighted	439	-0.0107	0.0052	0.99 [0.98, 1.00]	0.0392156
diastolic blood pressure	5alpha-androstan-3alpha,17beta-diol monosulfate (1)	Inverse variance weighted	439	0.0099	0.0048	1.01 [1.00, 1.02]	0.0399171
diastolic blood pressure	N-palmitoyl-sphingosine (d18:1/16:0)	Inverse variance weighted	439	-0.0101	0.0049	0.99 [0.98, 1.00]	0.0399556
diastolic blood pressure	dodecenedioate (C12:1-DC)*	Inverse variance weighted	439	0.0095	0.0047	1.01 [1.00, 1.02]	0.0401201
diastolic blood pressure	acetoacetate	Inverse variance weighted	439	0.0107	0.0052	1.01 [1.00, 1.02]	0.040304
diastolic blood pressure	1-stearoyl-2-arachidonoyl-GPE (18:0/20:4)	Inverse variance weighted	439	0.0106	0.0052	1.01 [1.00, 1.02]	0.0409237
diastolic blood pressure	4-allylcatechol sulfate	Inverse variance weighted	439	0.01	0.0049	1.01 [1.00, 1.02]	0.0414346
diastolic blood pressure	1-lignoceroyl-GPC (24:0)	Inverse variance weighted	439	-0.0096	0.0048	0.99 [0.98, 1.00]	0.0430291
diastolic blood pressure	glycine conjugate of C10H14O2 (1)*	Inverse variance weighted	439	0.0097	0.0048	1.01 [1.00, 1.02]	0.0431204
diastolic blood pressure	X - 12730	Inverse variance weighted	439	-0.0103	0.0051	0.99 [0.98, 1.00]	0.0443005
diastolic blood pressure	ornithine	Inverse variance weighted	439	-0.0102	0.0051	0.99 [0.98, 1.00]	0.0448026
diastolic blood pressure	3-methyl catechol sulfate (2)	Inverse variance weighted	439	-0.0108	0.0054	0.99 [0.98, 1.00]	0.0451984
diastolic blood pressure	2-aminoheptanoate	Inverse variance weighted	439	0.0096	0.0049	1.01 [1.00, 1.02]	0.0470503
diastolic blood pressure	2-aminooctanoate	Inverse variance weighted	438	0.0097	0.0049	1.01 [1.00, 1.02]	0.048113
diastolic blood pressure	tyramine O-sulfate	Inverse variance weighted	439	0.0105	0.0053	1.01 [1.00, 1.02]	0.0483859
diastolic blood pressure	xylose	Inverse variance weighted	439	-0.0104	0.0053	0.99 [0.98, 1.00]	0.0484273
diastolic blood pressure	glycine conjugate of C10H12O2*	Inverse variance weighted	439	0.0107	0.0055	1.01 [1.00, 1.02]	0.0493238
diastolic blood pressure	X - 13007	Inverse variance weighted	439	-0.0107	0.0055	0.99 [0.98, 1.00]	0.0496526
diastolic blood pressure	X - 17357	Inverse variance weighted	439	0.0093	0.0048	1.01 [1.00, 1.02]	0.0502623
diastolic blood pressure	bilirubin (E,E)*	Inverse variance weighted	439	0.0092	0.0047	1.01 [1.00, 1.02]	0.0508504
diastolic blood pressure	N-acetylhistidine	Inverse variance weighted	439	0.0099	0.0051	1.01 [1.00, 1.02]	0.0512163
diastolic blood pressure	palmitoyl dihydrosphingomyelin (d18:0/16:0)*	Inverse variance weighted	439	-0.0091	0.0047	0.99 [0.98, 1.00]	0.0529244
diastolic blood pressure	mannonate*	Inverse variance weighted	439	0.0093	0.0048	1.01 [1.00, 1.02]	0.053048
diastolic blood pressure	X - 21821	Inverse variance weighted	439	0.0096	0.005	1.01 [1.00, 1.02]	0.0539639
diastolic blood pressure	1-linoleoyl-GPC (18:2)	Inverse variance weighted	439	-0.0091	0.0047	0.99 [0.98, 1.00]	0.0541361
diastolic blood pressure	xanthine	Inverse variance weighted	439	0.0092	0.0048	1.01 [1.00, 1.02]	0.0543337
diastolic blood pressure	3-hydroxydecanoate	Inverse variance weighted	439	0.009	0.0047	1.01 [1.00, 1.02]	0.0549629
diastolic blood pressure	phenol sulfate	Inverse variance weighted	439	0.0095	0.0049	1.01 [1.00, 1.02]	0.0559204
diastolic blood pressure	X - 24344	Inverse variance weighted	438	-0.011	0.0058	0.99 [0.98, 1.00]	0.0576907
diastolic blood pressure	cholate	Inverse variance weighted	439	-0.0094	0.0049	0.99 [0.98, 1.00]	0.057993
diastolic blood pressure	myristoyl dihydrosphingomyelin (d18:0/14:0)*	Inverse variance weighted	439	-0.0086	0.0046	0.99 [0.98, 1.00]	0.0585032
diastolic blood pressure	4-hydroxyphenylacetate	Inverse variance weighted	439	0.0093	0.0049	1.01 [1.00, 1.02]	0.0586756
diastolic blood pressure	X - 12101	Inverse variance weighted	439	0.0087	0.0046	1.01 [1.00, 1.02]	0.0605351
diastolic blood pressure	cysteinylglycine	Inverse variance weighted	438	0.0089	0.0047	1.01 [1.00, 1.02]	0.0606047
diastolic blood pressure	anthranilate	Inverse variance weighted	439	0.0108	0.0058	1.01 [1.00, 1.02]	0.0608666
diastolic blood pressure	p-cresol sulfate	Inverse variance weighted	439	0.0088	0.0047	1.01 [1.00, 1.02]	0.0619754
diastolic blood pressure	3-ethylcatechol sulfate (2)	Inverse variance weighted	439	-0.0115	0.0062	0.99 [0.98, 1.00]	0.0621055
diastolic blood pressure	dehydroepiandrosterone sulfate (DHEA-S)	Inverse variance weighted	439	-0.0086	0.0047	0.99 [0.98, 1.00]	0.0649357
diastolic blood pressure	indoleacetylglutamine	Inverse variance weighted	439	0.0098	0.0053	1.01 [1.00, 1.02]	0.0651615
diastolic blood pressure	X - 12283	Inverse variance weighted	439	0.009	0.0049	1.01 [1.00, 1.02]	0.0660283
diastolic blood pressure	propionylglycine	Inverse variance weighted	439	-0.0093	0.005	0.99 [0.98, 1.00]	0.0660834
diastolic blood pressure	hexanoylglutamine	Inverse variance weighted	438	0.0086	0.0047	1.01 [1.00, 1.02]	0.0669439
diastolic blood pressure	X - 21312	Inverse variance weighted	439	0.0115	0.0063	1.01 [1.00, 1.02]	0.0670521
diastolic blood pressure	3beta-hydroxy-5-cholestenoate	Inverse variance weighted	439	0.0087	0.0048	1.01 [1.00, 1.02]	0.068297
diastolic blood pressure	3-(3-amino-3-carboxypropyl)uridine*	Inverse variance weighted	438	0.0093	0.0051	1.01 [1.00, 1.02]	0.0683149
diastolic blood pressure	5-dodecenoylcarnitine (C12:1)	Inverse variance weighted	439	0.0084	0.0046	1.01 [1.00, 1.02]	0.0695709
diastolic blood pressure	1,2-dipalmitoyl-GPC (16:0/16:0)	Inverse variance weighted	439	-0.0085	0.0047	0.99 [0.98, 1.00]	0.0720933
diastolic blood pressure	tetradecanedioate (C14-DC)	Inverse variance weighted	439	0.0085	0.0048	1.01 [1.00, 1.02]	0.0721389
diastolic blood pressure	cytosine	Inverse variance weighted	439	-0.0094	0.0052	0.99 [0.98, 1.00]	0.0722241
diastolic blood pressure	gamma-CEHC glucuronide*	Inverse variance weighted	439	0.0097	0.0054	1.01 [1.00, 1.02]	0.0730759
diastolic blood pressure	pristanate	Inverse variance weighted	439	0.0101	0.0056	1.01 [1.00, 1.02]	0.0732255
diastolic blood pressure	7-methylguanine	Inverse variance weighted	439	0.0087	0.0049	1.01 [1.00, 1.02]	0.0735733
diastolic blood pressure	glutamine conjugate of C7H12O2*	Inverse variance weighted	439	0.0083	0.0046	1.01 [1.00, 1.02]	0.0739585
diastolic blood pressure	acisoga	Inverse variance weighted	439	0.009	0.0051	1.01 [1.00, 1.02]	0.0750611
diastolic blood pressure	(S)-a-amino-omega-caprolactam	Inverse variance weighted	439	0.0082	0.0046	1.01 [1.00, 1.02]	0.0750721
diastolic blood pressure	alpha-ketoglutarate	Inverse variance weighted	439	0.0084	0.0048	1.01 [1.00, 1.02]	0.0767835
diastolic blood pressure	N-acetylleucine	Inverse variance weighted	438	0.0085	0.0048	1.01 [1.00, 1.02]	0.0775491
diastolic blood pressure	X - 21441	Inverse variance weighted	439	-0.0092	0.0052	0.99 [0.98, 1.00]	0.0790399
diastolic blood pressure	succinylcarnitine (C4-DC)	Inverse variance weighted	439	0.0084	0.0048	1.01 [1.00, 1.02]	0.0795239
diastolic blood pressure	myristoylcarnitine (C14)	Inverse variance weighted	439	0.008	0.0046	1.01 [1.00, 1.02]	0.079747
diastolic blood pressure	cis-3,4-methyleneheptanoylcarnitine	Inverse variance weighted	439	0.0083	0.0047	1.01 [1.00, 1.02]	0.0814373
diastolic blood pressure	N2,N2-dimethylguanosine	Inverse variance weighted	439	0.0082	0.0047	1.01 [1.00, 1.02]	0.0816559
diastolic blood pressure	X - 25271	Inverse variance weighted	439	0.0082	0.0047	1.01 [1.00, 1.02]	0.0827334
diastolic blood pressure	isovalerylglycine	Inverse variance weighted	439	-0.0089	0.0052	0.99 [0.98, 1.00]	0.0829
diastolic blood pressure	dihydroorotate	Inverse variance weighted	439	0.0094	0.0055	1.01 [1.00, 1.02]	0.083802
diastolic blood pressure	5,6-dihydrothymine	Inverse variance weighted	439	0.0083	0.0048	1.01 [1.00, 1.02]	0.084124
diastolic blood pressure	3-(3-hydroxyphenyl)propionate sulfate	Inverse variance weighted	439	0.0098	0.0057	1.01 [1.00, 1.02]	0.0850142
diastolic blood pressure	X - 21383	Inverse variance weighted	439	-0.0085	0.0049	0.99 [0.98, 1.00]	0.0854118
diastolic blood pressure	ceramide (d18:1/17:0, d17:1/18:0)*	Inverse variance weighted	439	-0.0094	0.0055	0.99 [0.98, 1.00]	0.085934
diastolic blood pressure	dihomo-linolenoylcarnitine (C20:3n3 or 6)*	Inverse variance weighted	439	0.0084	0.0049	1.01 [1.00, 1.02]	0.086086
diastolic blood pressure	1-linoleoyl-2-linolenoyl-GPC (18:2/18:3)*	Inverse variance weighted	439	-0.0079	0.0046	0.99 [0.98, 1.00]	0.0876729
diastolic blood pressure	erucate (22:1n9)	Inverse variance weighted	439	0.0081	0.0048	1.01 [1.00, 1.02]	0.0883455
diastolic blood pressure	octanoylcarnitine (C8)	Inverse variance weighted	439	0.0078	0.0046	1.01 [1.00, 1.02]	0.0896761
diastolic blood pressure	21-hydroxypregnenolone disulfate	Inverse variance weighted	439	-0.008	0.0047	0.99 [0.98, 1.00]	0.0903911
diastolic blood pressure	N-acetyl-2-aminoadipate	Inverse variance weighted	438	0.0085	0.005	1.01 [1.00, 1.02]	0.0905718
diastolic blood pressure	3-methyladipate	Inverse variance weighted	439	0.0084	0.005	1.01 [1.00, 1.02]	0.0908397
diastolic blood pressure	arachidonate (20:4n6)	Inverse variance weighted	439	0.0079	0.0047	1.01 [1.00, 1.02]	0.0913355
diastolic blood pressure	(N(1) + N(8))-acetylspermidine	Inverse variance weighted	438	0.0081	0.0048	1.01 [1.00, 1.02]	0.0915372
diastolic blood pressure	trimethylamine N-oxide	Inverse variance weighted	439	0.0077	0.0046	1.01 [1.00, 1.02]	0.091852
diastolic blood pressure	5-hydroxyindole sulfate	Inverse variance weighted	439	0.0094	0.0056	1.01 [1.00, 1.02]	0.0920031
diastolic blood pressure	1-palmitoyl-2-linoleoyl-GPC (16:0/18:2)	Inverse variance weighted	439	-0.0081	0.0048	0.99 [0.98, 1.00]	0.0926168
diastolic blood pressure	5alpha-pregnan-3beta,20alpha-diol monosulfate (2)	Inverse variance weighted	439	-0.0091	0.0054	0.99 [0.98, 1.00]	0.0926877
diastolic blood pressure	decanoylcarnitine (C10)	Inverse variance weighted	439	0.0079	0.0047	1.01 [1.00, 1.02]	0.094027
diastolic blood pressure	X - 15486	Inverse variance weighted	439	0.0082	0.0049	1.01 [1.00, 1.02]	0.094345
diastolic blood pressure	N-stearoyl-sphingosine (d18:1/18:0)*	Inverse variance weighted	439	-0.008	0.0048	0.99 [0.98, 1.00]	0.0946661
diastolic blood pressure	X - 17335	Inverse variance weighted	439	0.0082	0.0049	1.01 [1.00, 1.02]	0.0950402
diastolic blood pressure	choline	Inverse variance weighted	439	0.0076	0.0045	1.01 [1.00, 1.02]	0.0954332
diastolic blood pressure	malonylcarnitine	Inverse variance weighted	439	0.0096	0.0058	1.01 [1.00, 1.02]	0.0968847
diastolic blood pressure	1,5-anhydroglucitol (1,5-AG)	Inverse variance weighted	439	-0.0082	0.005	0.99 [0.98, 1.00]	0.0971869
diastolic blood pressure	taurocholenate sulfate*	Inverse variance weighted	439	0.0084	0.0051	1.01 [1.00, 1.02]	0.0977911
diastolic blood pressure	bilirubin degradation product, C16H18N2O5 (1)**	Inverse variance weighted	439	0.0079	0.0048	1.01 [1.00, 1.02]	0.0996496
diastolic blood pressure	docosadienoate (22:2n6)	Inverse variance weighted	439	0.008	0.0049	1.01 [1.00, 1.02]	0.0998109
diastolic blood pressure	X - 18922	Inverse variance weighted	439	0.008	0.0049	1.01 [1.00, 1.02]	0.101379
diastolic blood pressure	adrenate (22:4n6)	Inverse variance weighted	439	0.0076	0.0047	1.01 [1.00, 1.02]	0.103066
diastolic blood pressure	X - 12104	Inverse variance weighted	439	0.0085	0.0052	1.01 [1.00, 1.02]	0.10453
diastolic blood pressure	eicosenoate (20:1)	Inverse variance weighted	439	0.0078	0.0048	1.01 [1.00, 1.02]	0.104699
diastolic blood pressure	X - 23782	Inverse variance weighted	439	0.0076	0.0047	1.01 [1.00, 1.02]	0.106065
diastolic blood pressure	gamma-glutamyltyrosine	Inverse variance weighted	439	0.0077	0.0047	1.01 [1.00, 1.02]	0.106181
diastolic blood pressure	ethyl alpha-glucopyranoside	Inverse variance weighted	439	0.0085	0.0053	1.01 [1.00, 1.02]	0.106438
diastolic blood pressure	imidazole lactate	Inverse variance weighted	438	-0.0078	0.0048	0.99 [0.98, 1.00]	0.106634
diastolic blood pressure	N-stearoyl-sphingadienine (d18:2/18:0)*	Inverse variance weighted	439	-0.0082	0.0051	0.99 [0.98, 1.00]	0.108025
diastolic blood pressure	hexanoylglycine	Inverse variance weighted	439	0.009	0.0056	1.01 [1.00, 1.02]	0.108044
diastolic blood pressure	bilirubin degradation product, C16H18N2O5 (2)**	Inverse variance weighted	439	0.0078	0.0049	1.01 [1.00, 1.02]	0.109559
diastolic blood pressure	3-methylglutaconate	Inverse variance weighted	439	0.0074	0.0047	1.01 [1.00, 1.02]	0.110289
diastolic blood pressure	stearidonate (18:4n3)	Inverse variance weighted	439	0.0071	0.0045	1.01 [1.00, 1.02]	0.110418
diastolic blood pressure	ursodeoxycholate	Inverse variance weighted	439	-0.009	0.0056	0.99 [0.98, 1.00]	0.111245
diastolic blood pressure	N-acetylarginine	Inverse variance weighted	438	-0.0077	0.0049	0.99 [0.98, 1.00]	0.111658
diastolic blood pressure	trans-2-hexenoylglycine	Inverse variance weighted	439	0.0081	0.0051	1.01 [1.00, 1.02]	0.111849
diastolic blood pressure	1-oleoylglycerol (18:1)	Inverse variance weighted	439	0.0079	0.005	1.01 [1.00, 1.02]	0.11251
diastolic blood pressure	formiminoglutamate	Inverse variance weighted	439	0.0073	0.0046	1.01 [1.00, 1.02]	0.112622
diastolic blood pressure	3-hydroxy-2-methylpyridine sulfate	Inverse variance weighted	439	-0.0079	0.005	0.99 [0.98, 1.00]	0.115176
diastolic blood pressure	1-(1-enyl-palmitoyl)-2-arachidonoyl-GPC (P-16:0/20:4)*	Inverse variance weighted	439	-0.0078	0.005	0.99 [0.98, 1.00]	0.115735
diastolic blood pressure	X - 12112	Inverse variance weighted	439	0.0076	0.0049	1.01 [1.00, 1.02]	0.117394
diastolic blood pressure	cortolone glucuronide (1)	Inverse variance weighted	439	0.0072	0.0046	1.01 [1.00, 1.02]	0.117921
diastolic blood pressure	hypotaurine	Inverse variance weighted	439	0.0079	0.0051	1.01 [1.00, 1.02]	0.117953
diastolic blood pressure	sucrose	Inverse variance weighted	439	0.008	0.0051	1.01 [1.00, 1.02]	0.1187
diastolic blood pressure	X - 23654	Inverse variance weighted	439	0.0077	0.005	1.01 [1.00, 1.02]	0.11897
diastolic blood pressure	pantothenate	Inverse variance weighted	439	0.0073	0.0047	1.01 [1.00, 1.02]	0.119152
diastolic blood pressure	1-stearoyl-GPG (18:0)	Inverse variance weighted	439	0.0082	0.0052	1.01 [1.00, 1.02]	0.120147
diastolic blood pressure	palmitoylcarnitine (C16)	Inverse variance weighted	439	0.0075	0.0049	1.01 [1.00, 1.02]	0.121043
diastolic blood pressure	X - 12830	Inverse variance weighted	439	-0.0092	0.006	0.99 [0.98, 1.00]	0.122564
diastolic blood pressure	X - 13684	Inverse variance weighted	439	-0.0072	0.0047	0.99 [0.98, 1.00]	0.122649
diastolic blood pressure	1-palmitoleoyl-2-linolenoyl-GPC (16:1/18:3)*	Inverse variance weighted	439	-0.0072	0.0047	0.99 [0.98, 1.00]	0.12295
diastolic blood pressure	phenylacetylglutamine	Inverse variance weighted	439	0.0073	0.0047	1.01 [1.00, 1.02]	0.12338
diastolic blood pressure	X - 11470	Inverse variance weighted	439	-0.0077	0.005	0.99 [0.98, 1.00]	0.123492
diastolic blood pressure	X - 11478	Inverse variance weighted	439	0.0075	0.0049	1.01 [1.00, 1.02]	0.123905
diastolic blood pressure	X - 22771	Inverse variance weighted	439	-0.0076	0.0049	0.99 [0.98, 1.00]	0.124451
diastolic blood pressure	1-palmitoyl-GPC (16:0)	Inverse variance weighted	439	-0.0075	0.0049	0.99 [0.98, 1.00]	0.125254
diastolic blood pressure	dodecanedioate (C12-DC)	Inverse variance weighted	439	0.0073	0.0048	1.01 [1.00, 1.02]	0.125566
diastolic blood pressure	N-formylmethionine	Inverse variance weighted	439	0.0075	0.0049	1.01 [1.00, 1.02]	0.126884
diastolic blood pressure	cysteine s-sulfate	Inverse variance weighted	439	-0.0071	0.0047	0.99 [0.98, 1.00]	0.126946
diastolic blood pressure	bilirubin degradation product, C16H18N2O5 (3)**	Inverse variance weighted	439	0.0078	0.0051	1.01 [1.00, 1.02]	0.126948
diastolic blood pressure	2,4-di-tert-butylphenol	Inverse variance weighted	439	0.0072	0.0047	1.01 [1.00, 1.02]	0.12753
diastolic blood pressure	4-methoxyphenol sulfate	Inverse variance weighted	439	0.0075	0.0049	1.01 [1.00, 1.02]	0.128576
diastolic blood pressure	linolenoylcarnitine (C18:3)*	Inverse variance weighted	439	0.0073	0.0049	1.01 [1.00, 1.02]	0.130603
diastolic blood pressure	glucuronide of piperine metabolite C17H21NO3 (3)*	Inverse variance weighted	439	-0.0081	0.0053	0.99 [0.98, 1.00]	0.131177
diastolic blood pressure	cis-4-decenoate (10:1n6)*	Inverse variance weighted	439	0.0074	0.0049	1.01 [1.00, 1.02]	0.13137
diastolic blood pressure	X - 12707	Inverse variance weighted	439	0.0081	0.0054	1.01 [1.00, 1.02]	0.131735
diastolic blood pressure	1-(1-enyl-palmitoyl)-2-palmitoyl-GPC (P-16:0/16:0)*	Inverse variance weighted	439	-0.0077	0.0051	0.99 [0.98, 1.00]	0.132111
diastolic blood pressure	succinimide	Inverse variance weighted	439	0.0087	0.0058	1.01 [1.00, 1.02]	0.132652
diastolic blood pressure	carotene diol (1)	Inverse variance weighted	439	-0.0072	0.0048	0.99 [0.98, 1.00]	0.132767
diastolic blood pressure	deoxycholate	Inverse variance weighted	439	-0.0074	0.0049	0.99 [0.98, 1.00]	0.13307
diastolic blood pressure	orotidine	Inverse variance weighted	438	0.0072	0.0048	1.01 [1.00, 1.02]	0.135053
diastolic blood pressure	docosatrienoate (22:3n6)*	Inverse variance weighted	439	0.0088	0.0059	1.01 [1.00, 1.02]	0.135528
diastolic blood pressure	methyl-4-hydroxybenzoate sulfate	Inverse variance weighted	439	0.0068	0.0046	1.01 [1.00, 1.02]	0.137399
diastolic blood pressure	N-acetylvaline	Inverse variance weighted	439	0.0074	0.005	1.01 [1.00, 1.02]	0.138904
diastolic blood pressure	3-hydroxylaurate	Inverse variance weighted	439	0.0069	0.0047	1.01 [1.00, 1.02]	0.139501
diastolic blood pressure	1-arachidonoyl-GPE (20:4n6)*	Inverse variance weighted	439	0.0072	0.0049	1.01 [1.00, 1.02]	0.13965
diastolic blood pressure	X - 23678	Inverse variance weighted	439	0.0083	0.0056	1.01 [1.00, 1.02]	0.139707
diastolic blood pressure	4-acetamidobutanoate	Inverse variance weighted	439	0.0074	0.005	1.01 [1.00, 1.02]	0.139863
diastolic blood pressure	gluconate	Inverse variance weighted	439	0.0067	0.0046	1.01 [1.00, 1.02]	0.142021
diastolic blood pressure	3-methylxanthine	Inverse variance weighted	439	0.0071	0.0049	1.01 [1.00, 1.02]	0.142801
diastolic blood pressure	X - 21283	Inverse variance weighted	439	0.0078	0.0053	1.01 [1.00, 1.02]	0.14343
diastolic blood pressure	N-acetylasparagine	Inverse variance weighted	438	-0.007	0.0048	0.99 [0.98, 1.00]	0.143634
diastolic blood pressure	X - 17354	Inverse variance weighted	439	0.0086	0.0059	1.01 [1.00, 1.02]	0.144906
diastolic blood pressure	X - 24947	Inverse variance weighted	439	0.0069	0.0048	1.01 [1.00, 1.02]	0.146531
diastolic blood pressure	dihomo-linoleate (20:2n6)	Inverse variance weighted	439	0.007	0.0048	1.01 [1.00, 1.02]	0.147859
diastolic blood pressure	X - 26109	Inverse variance weighted	439	0.0074	0.0052	1.01 [1.00, 1.02]	0.148403
diastolic blood pressure	5-hydroxylysine	Inverse variance weighted	438	0.007	0.0049	1.01 [1.00, 1.02]	0.149542
diastolic blood pressure	sulfate*	Inverse variance weighted	439	0.0069	0.0048	1.01 [1.00, 1.02]	0.15007
diastolic blood pressure	1-(1-enyl-palmitoyl)-GPC (P-16:0)*	Inverse variance weighted	439	-0.0072	0.005	0.99 [0.98, 1.00]	0.15048
diastolic blood pressure	4-methyl-2-oxopentanoate	Inverse variance weighted	439	0.0071	0.0049	1.01 [1.00, 1.02]	0.150724
diastolic blood pressure	5alpha-androstan-3beta,17beta-diol monosulfate (2)	Inverse variance weighted	439	0.0074	0.0052	1.01 [1.00, 1.02]	0.150807
diastolic blood pressure	X - 16964	Inverse variance weighted	439	-0.0071	0.0049	0.99 [0.98, 1.00]	0.151083
diastolic blood pressure	tridecenedioate (C13:1-DC)*	Inverse variance weighted	439	0.0071	0.005	1.01 [1.00, 1.02]	0.152941
diastolic blood pressure	3-methyl-2-oxovalerate	Inverse variance weighted	439	0.007	0.0049	1.01 [1.00, 1.02]	0.152981
diastolic blood pressure	N-acetylisoleucine	Inverse variance weighted	439	0.0072	0.005	1.01 [1.00, 1.02]	0.153228
diastolic blood pressure	3-aminoisobutyrate	Inverse variance weighted	439	0.0068	0.0048	1.01 [1.00, 1.02]	0.153866
diastolic blood pressure	1-oleoyl-GPG (18:1)*	Inverse variance weighted	439	0.0073	0.0051	1.01 [1.00, 1.02]	0.154606
diastolic blood pressure	2-hydroxyoctanoate	Inverse variance weighted	439	0.0068	0.0048	1.01 [1.00, 1.02]	0.155495
diastolic blood pressure	X - 12410	Inverse variance weighted	439	0.0069	0.0049	1.01 [1.00, 1.02]	0.155899
diastolic blood pressure	adenosine 3',5'-cyclic monophosphate (cAMP)	Inverse variance weighted	439	0.0074	0.0053	1.01 [1.00, 1.02]	0.158538
diastolic blood pressure	octadecadienedioate (C18:2-DC)*	Inverse variance weighted	439	0.007	0.005	1.01 [1.00, 1.02]	0.158711
diastolic blood pressure	X - 17653	Inverse variance weighted	439	0.0071	0.005	1.01 [1.00, 1.02]	0.158865
diastolic blood pressure	bilirubin degradation product, C17H20N2O5 (2)**	Inverse variance weighted	439	0.007	0.0049	1.01 [1.00, 1.02]	0.15922
diastolic blood pressure	2-hydroxyarachidate*	Inverse variance weighted	439	0.0067	0.0048	1.01 [1.00, 1.02]	0.161247
diastolic blood pressure	glycoursodeoxycholate	Inverse variance weighted	439	-0.0072	0.0052	0.99 [0.98, 1.00]	0.161331
diastolic blood pressure	4-vinylphenol sulfate	Inverse variance weighted	439	0.0067	0.0048	1.01 [1.00, 1.02]	0.161883
diastolic blood pressure	3-hydroxybutyrate (BHBA)	Inverse variance weighted	439	0.0066	0.0047	1.01 [1.00, 1.02]	0.162571
diastolic blood pressure	N-acetyltaurine	Inverse variance weighted	439	0.0069	0.0049	1.01 [1.00, 1.02]	0.16317
diastolic blood pressure	3-hydroxyphenylacetoylglutamine	Inverse variance weighted	439	-0.008	0.0058	0.99 [0.98, 1.00]	0.16583
diastolic blood pressure	5alpha-pregnan-3beta,20beta-diol monosulfate (1)	Inverse variance weighted	439	-0.0072	0.0052	0.99 [0.98, 1.00]	0.166021
diastolic blood pressure	oleate/vaccenate (18:1)	Inverse variance weighted	439	0.0066	0.0048	1.01 [1.00, 1.02]	0.16652
diastolic blood pressure	homocitrulline	Inverse variance weighted	439	0.0073	0.0053	1.01 [1.00, 1.02]	0.16691
diastolic blood pressure	adipoylcarnitine (C6-DC)	Inverse variance weighted	439	0.0063	0.0046	1.01 [1.00, 1.02]	0.167816
diastolic blood pressure	X - 12849	Inverse variance weighted	439	0.007	0.0051	1.01 [1.00, 1.02]	0.16871
diastolic blood pressure	X - 07765	Inverse variance weighted	439	0.0067	0.0049	1.01 [1.00, 1.02]	0.169351
diastolic blood pressure	10-undecenoate (11:1n1)	Inverse variance weighted	439	0.007	0.0051	1.01 [1.00, 1.02]	0.171821
diastolic blood pressure	dihomo-linoleoylcarnitine (C20:2)*	Inverse variance weighted	439	0.0069	0.005	1.01 [1.00, 1.02]	0.171936
diastolic blood pressure	X - 11852	Inverse variance weighted	439	-0.007	0.0051	0.99 [0.98, 1.00]	0.172606
diastolic blood pressure	ceramide (d18:1/14:0, d16:1/16:0)*	Inverse variance weighted	439	-0.0069	0.0051	0.99 [0.98, 1.00]	0.1729
diastolic blood pressure	arachidate (20:0)	Inverse variance weighted	439	0.0066	0.0048	1.01 [1.00, 1.02]	0.173191
diastolic blood pressure	glycine	Inverse variance weighted	439	-0.0063	0.0046	0.99 [0.98, 1.00]	0.173281
diastolic blood pressure	docosapentaenoate (n6 DPA; 22:5n6)	Inverse variance weighted	439	0.0067	0.0049	1.01 [1.00, 1.02]	0.173605
diastolic blood pressure	pipecolate	Inverse variance weighted	439	0.0066	0.0048	1.01 [1.00, 1.02]	0.173933
diastolic blood pressure	X - 21796	Inverse variance weighted	439	0.0062	0.0046	1.01 [1.00, 1.02]	0.174299
diastolic blood pressure	4-cholesten-3-one	Inverse variance weighted	439	-0.0071	0.0052	0.99 [0.98, 1.00]	0.174884
diastolic blood pressure	docosahexaenoylcarnitine (C22:6)*	Inverse variance weighted	439	0.0074	0.0055	1.01 [1.00, 1.02]	0.175327
diastolic blood pressure	13-HODE + 9-HODE	Inverse variance weighted	439	0.0063	0.0046	1.01 [1.00, 1.02]	0.177398
diastolic blood pressure	1-linolenoyl-GPC (18:3)*	Inverse variance weighted	439	-0.0064	0.0047	0.99 [0.98, 1.00]	0.178015
diastolic blood pressure	X - 15461	Inverse variance weighted	439	0.0064	0.0048	1.01 [1.00, 1.02]	0.178965
diastolic blood pressure	X - 12407	Inverse variance weighted	439	-0.0071	0.0053	0.99 [0.98, 1.00]	0.17945
diastolic blood pressure	ribitol	Inverse variance weighted	439	0.0068	0.0051	1.01 [1.00, 1.02]	0.179575
diastolic blood pressure	X - 19438	Inverse variance weighted	439	0.007	0.0052	1.01 [1.00, 1.02]	0.180338
diastolic blood pressure	guanidinoacetate	Inverse variance weighted	439	-0.0066	0.0049	0.99 [0.98, 1.00]	0.180605
diastolic blood pressure	X - 24812	Inverse variance weighted	439	0.0065	0.0049	1.01 [1.00, 1.02]	0.180764
diastolic blood pressure	4-vinylguaiacol sulfate	Inverse variance weighted	439	-0.0066	0.0049	0.99 [0.98, 1.00]	0.182155
diastolic blood pressure	1-(1-enyl-palmitoyl)-2-linoleoyl-GPC (P-16:0/18:2)*	Inverse variance weighted	439	-0.0069	0.0052	0.99 [0.98, 1.00]	0.185249
diastolic blood pressure	N-methylhydroxyproline**	Inverse variance weighted	439	0.0068	0.0052	1.01 [1.00, 1.02]	0.18619
diastolic blood pressure	X - 17351	Inverse variance weighted	439	0.007	0.0053	1.01 [1.00, 1.02]	0.18624
diastolic blood pressure	1-palmitoleoylglycerol (16:1)*	Inverse variance weighted	439	0.0077	0.0058	1.01 [1.00, 1.02]	0.186395
diastolic blood pressure	N-methyltaurine	Inverse variance weighted	439	-0.0078	0.0059	0.99 [0.98, 1.00]	0.187797
diastolic blood pressure	X - 21355	Inverse variance weighted	439	0.0062	0.0048	1.01 [1.00, 1.02]	0.190289
diastolic blood pressure	N-acetylputrescine	Inverse variance weighted	439	0.0066	0.0051	1.01 [1.00, 1.02]	0.190752
diastolic blood pressure	2-hydroxysebacate	Inverse variance weighted	439	0.0062	0.0048	1.01 [1.00, 1.02]	0.192721
diastolic blood pressure	3-acetylphenol sulfate	Inverse variance weighted	439	-0.0068	0.0052	0.99 [0.98, 1.00]	0.192797
diastolic blood pressure	X - 25172	Inverse variance weighted	439	-0.0063	0.0049	0.99 [0.98, 1.00]	0.194631
diastolic blood pressure	erythronate*	Inverse variance weighted	439	0.0065	0.005	1.01 [1.00, 1.02]	0.194795
diastolic blood pressure	1-ribosyl-imidazoleacetate*	Inverse variance weighted	439	0.0064	0.0049	1.01 [1.00, 1.02]	0.196456
diastolic blood pressure	X - 21470	Inverse variance weighted	439	0.0065	0.005	1.01 [1.00, 1.02]	0.196472
diastolic blood pressure	3-hydroxyhippurate	Inverse variance weighted	439	0.0061	0.0048	1.01 [1.00, 1.02]	0.197679
diastolic blood pressure	4-ethylcatechol sulfate	Inverse variance weighted	439	-0.0061	0.0047	0.99 [0.98, 1.00]	0.198311
diastolic blood pressure	5alpha-androstan-3beta,17beta-diol disulfate	Inverse variance weighted	439	0.0053	0.0041	1.01 [1.00, 1.01]	0.200321
diastolic blood pressure	glutamine_degradant*	Inverse variance weighted	439	0.0054	0.0042	1.01 [1.00, 1.01]	0.200696
diastolic blood pressure	N2,N5-diacetylornithine	Inverse variance weighted	439	0.0061	0.0048	1.01 [1.00, 1.02]	0.200924
diastolic blood pressure	citraconate/glutaconate	Inverse variance weighted	439	-0.0061	0.0047	0.99 [0.98, 1.00]	0.201378
diastolic blood pressure	N-acetylaspartate (NAA)	Inverse variance weighted	439	-0.0061	0.0048	0.99 [0.98, 1.00]	0.201442
diastolic blood pressure	tauro-beta-muricholate	Inverse variance weighted	439	0.0086	0.0067	1.01 [1.00, 1.02]	0.201645
diastolic blood pressure	1,3,7-trimethylurate	Inverse variance weighted	439	-0.0064	0.005	0.99 [0.98, 1.00]	0.202009
diastolic blood pressure	quinate	Inverse variance weighted	439	-0.0061	0.0048	0.99 [0.98, 1.00]	0.202186
diastolic blood pressure	X - 23665	Inverse variance weighted	439	0.0061	0.0048	1.01 [1.00, 1.02]	0.203298
diastolic blood pressure	1-arachidonylglycerol (20:4)	Inverse variance weighted	439	0.006	0.0047	1.01 [1.00, 1.02]	0.204386
diastolic blood pressure	1-palmitoyl-2-linoleoyl-GPE (16:0/18:2)	Inverse variance weighted	439	0.0063	0.005	1.01 [1.00, 1.02]	0.205895
diastolic blood pressure	S-methylcysteine sulfoxide	Inverse variance weighted	439	0.0062	0.0049	1.01 [1.00, 1.02]	0.205954
diastolic blood pressure	indoleacetate	Inverse variance weighted	439	0.006	0.0047	1.01 [1.00, 1.02]	0.206068
diastolic blood pressure	indole-3-carboxylate	Inverse variance weighted	439	0.0081	0.0064	1.01 [1.00, 1.02]	0.206224
diastolic blood pressure	X - 12822	Inverse variance weighted	438	0.0065	0.0052	1.01 [1.00, 1.02]	0.207045
diastolic blood pressure	X - 23587	Inverse variance weighted	439	0.0062	0.0049	1.01 [1.00, 1.02]	0.208741
diastolic blood pressure	X - 23780	Inverse variance weighted	439	-0.0064	0.0051	0.99 [0.98, 1.00]	0.20878
diastolic blood pressure	stearate (18:0)	Inverse variance weighted	439	0.0061	0.0049	1.01 [1.00, 1.02]	0.20999
diastolic blood pressure	X - 23641	Inverse variance weighted	439	0.0066	0.0053	1.01 [1.00, 1.02]	0.210185
diastolic blood pressure	docosahexaenoate (DHA; 22:6n3)	Inverse variance weighted	439	0.0057	0.0045	1.01 [1.00, 1.01]	0.210457
diastolic blood pressure	citrate	Inverse variance weighted	439	0.006	0.0048	1.01 [1.00, 1.02]	0.21108
diastolic blood pressure	3-hydroxy-2-ethylpropionate	Inverse variance weighted	439	0.0063	0.0051	1.01 [1.00, 1.02]	0.214165
diastolic blood pressure	3-hydroxybutyroylglycine**	Inverse variance weighted	439	0.0057	0.0046	1.01 [1.00, 1.01]	0.215477
diastolic blood pressure	1-dihomo-linolenylglycerol (20:3)	Inverse variance weighted	439	0.0065	0.0052	1.01 [1.00, 1.02]	0.2165
diastolic blood pressure	X - 24978	Inverse variance weighted	439	0.0072	0.0058	1.01 [1.00, 1.02]	0.216966
diastolic blood pressure	X - 12738	Inverse variance weighted	439	-0.0069	0.0056	0.99 [0.98, 1.00]	0.217241
diastolic blood pressure	bilirubin degradation product, C17H20N2O5 (1)**	Inverse variance weighted	439	0.0061	0.005	1.01 [1.00, 1.02]	0.217383
diastolic blood pressure	arachidonoylcarnitine (C20:4)	Inverse variance weighted	439	0.0058	0.0047	1.01 [1.00, 1.02]	0.219472
diastolic blood pressure	X - 24328	Inverse variance weighted	438	0.0058	0.0048	1.01 [1.00, 1.02]	0.222997
diastolic blood pressure	X - 11880	Inverse variance weighted	439	0.0058	0.0048	1.01 [1.00, 1.02]	0.223144
diastolic blood pressure	glucuronide of piperine metabolite C17H21NO3 (5)*	Inverse variance weighted	439	-0.0065	0.0053	0.99 [0.98, 1.00]	0.224636
diastolic blood pressure	3-hydroxymyristate	Inverse variance weighted	439	0.0056	0.0046	1.01 [1.00, 1.01]	0.224731
diastolic blood pressure	X - 16087	Inverse variance weighted	439	0.0062	0.0051	1.01 [1.00, 1.02]	0.225375
diastolic blood pressure	tetradecadienoate (14:2)*	Inverse variance weighted	439	0.0056	0.0047	1.01 [1.00, 1.01]	0.225688
diastolic blood pressure	X - 21258	Inverse variance weighted	439	-0.0058	0.0048	0.99 [0.98, 1.00]	0.226495
diastolic blood pressure	gamma-CEHC	Inverse variance weighted	439	0.0058	0.0048	1.01 [1.00, 1.02]	0.226684
diastolic blood pressure	1-linoleoyl-GPI (18:2)*	Inverse variance weighted	439	-0.0059	0.0049	0.99 [0.98, 1.00]	0.22675
diastolic blood pressure	carotene diol (2)	Inverse variance weighted	439	-0.0058	0.0048	0.99 [0.98, 1.00]	0.22794
diastolic blood pressure	N-lactoyl isoleucine	Inverse variance weighted	439	0.0062	0.0052	1.01 [1.00, 1.02]	0.229082
diastolic blood pressure	X - 21845	Inverse variance weighted	439	-0.0075	0.0063	0.99 [0.98, 1.00]	0.230037
diastolic blood pressure	X - 18887	Inverse variance weighted	439	-0.0064	0.0054	0.99 [0.98, 1.00]	0.230557
diastolic blood pressure	2-palmitoleoyl-GPC (16:1)*	Inverse variance weighted	439	0.0066	0.0055	1.01 [1.00, 1.02]	0.230782
diastolic blood pressure	X - 24337	Inverse variance weighted	439	0.0062	0.0052	1.01 [1.00, 1.02]	0.23087
diastolic blood pressure	androstenediol (3beta,17beta) monosulfate (1)	Inverse variance weighted	439	-0.0056	0.0046	0.99 [0.99, 1.00]	0.230995
diastolic blood pressure	bilirubin degradation product, C16H18N2O5 (4)**	Inverse variance weighted	439	0.0058	0.0049	1.01 [1.00, 1.02]	0.231415
diastolic blood pressure	glycosyl-N-(2-hydroxynervonoyl)-sphingosine (d18:1/24:1(2OH))*	Inverse variance weighted	439	-0.0057	0.0048	0.99 [0.99, 1.00]	0.232618
diastolic blood pressure	X - 21353	Inverse variance weighted	439	0.0056	0.0047	1.01 [1.00, 1.01]	0.23308
diastolic blood pressure	X - 24307	Inverse variance weighted	439	0.0057	0.0048	1.01 [1.00, 1.02]	0.233229
diastolic blood pressure	X - 12216	Inverse variance weighted	439	0.0056	0.0047	1.01 [1.00, 1.01]	0.233531
diastolic blood pressure	dihomo-linolenate (20:3n3 or n6)	Inverse variance weighted	439	0.0056	0.0047	1.01 [1.00, 1.01]	0.233963
diastolic blood pressure	glycerophosphorylcholine (GPC)	Inverse variance weighted	439	-0.0058	0.0049	0.99 [0.98, 1.00]	0.234318
diastolic blood pressure	X - 11315	Inverse variance weighted	439	0.0056	0.0048	1.01 [1.00, 1.02]	0.23533
diastolic blood pressure	3-methylglutarylcarnitine (2)	Inverse variance weighted	439	0.0055	0.0046	1.01 [1.00, 1.01]	0.235559
diastolic blood pressure	perfluorooctanoate (PFOA)	Inverse variance weighted	439	0.0056	0.0047	1.01 [1.00, 1.01]	0.23824
diastolic blood pressure	oleoyl ethanolamide	Inverse variance weighted	439	0.0055	0.0047	1.01 [1.00, 1.01]	0.240748
diastolic blood pressure	1,7-dimethylurate	Inverse variance weighted	439	0.0057	0.0049	1.01 [1.00, 1.02]	0.241005
diastolic blood pressure	1-oleoyl-2-linoleoyl-GPE (18:1/18:2)*	Inverse variance weighted	439	0.0057	0.0049	1.01 [1.00, 1.02]	0.241116
diastolic blood pressure	3-ethylcatechol sulfate (1)	Inverse variance weighted	439	-0.0062	0.0053	0.99 [0.98, 1.00]	0.241181
diastolic blood pressure	1-(1-enyl-stearoyl)-2-linoleoyl-GPE (P-18:0/18:2)*	Inverse variance weighted	439	-0.0055	0.0047	0.99 [0.99, 1.00]	0.241347
diastolic blood pressure	glycocholate glucuronide (1)	Inverse variance weighted	439	-0.0077	0.0066	0.99 [0.98, 1.01]	0.241932
diastolic blood pressure	cortisol	Inverse variance weighted	439	-0.0055	0.0047	0.99 [0.99, 1.00]	0.242102
diastolic blood pressure	phenylacetylglutamate	Inverse variance weighted	439	0.0062	0.0053	1.01 [1.00, 1.02]	0.242966
diastolic blood pressure	chiro-inositol	Inverse variance weighted	439	-0.0076	0.0065	0.99 [0.98, 1.01]	0.243096
diastolic blood pressure	2-hydroxydecanoate	Inverse variance weighted	439	0.0055	0.0047	1.01 [1.00, 1.01]	0.243617
diastolic blood pressure	heptenedioate (C7:1-DC)*	Inverse variance weighted	439	0.0054	0.0047	1.01 [1.00, 1.01]	0.244135
diastolic blood pressure	N-palmitoyl-sphingadienine (d18:2/16:0)*	Inverse variance weighted	439	-0.0056	0.0048	0.99 [0.99, 1.00]	0.245479
diastolic blood pressure	N6-carbamoylthreonyladenosine	Inverse variance weighted	439	0.0059	0.0051	1.01 [1.00, 1.02]	0.245629
diastolic blood pressure	alanine	Inverse variance weighted	439	-0.0058	0.005	0.99 [0.98, 1.00]	0.246302
diastolic blood pressure	picolinoylglycine	Inverse variance weighted	438	0.0054	0.0047	1.01 [1.00, 1.01]	0.247635
diastolic blood pressure	adenosine 5'-diphosphate (ADP)	Inverse variance weighted	439	0.0078	0.0067	1.01 [0.99, 1.02]	0.247766
diastolic blood pressure	1-(1-enyl-palmitoyl)-2-linoleoyl-GPE (P-16:0/18:2)*	Inverse variance weighted	439	-0.0055	0.0047	0.99 [0.99, 1.00]	0.247986
diastolic blood pressure	glutamate	Inverse variance weighted	439	0.0054	0.0047	1.01 [1.00, 1.01]	0.248071
diastolic blood pressure	alpha-ketoglutaramate*	Inverse variance weighted	439	0.0056	0.0048	1.01 [1.00, 1.02]	0.248331
diastolic blood pressure	9-hydroxystearate	Inverse variance weighted	439	0.0057	0.005	1.01 [1.00, 1.02]	0.248556
diastolic blood pressure	indoleacetoylcarnitine*	Inverse variance weighted	439	0.0057	0.0049	1.01 [1.00, 1.02]	0.249768
diastolic blood pressure	3-methyl-2-oxobutyrate	Inverse variance weighted	439	0.0056	0.0048	1.01 [1.00, 1.02]	0.249952
diastolic blood pressure	N-acetylthreonine	Inverse variance weighted	439	0.0056	0.0049	1.01 [1.00, 1.02]	0.250387
diastolic blood pressure	margarate (17:0)	Inverse variance weighted	439	0.0056	0.0049	1.01 [1.00, 1.02]	0.252292
diastolic blood pressure	androstenediol (3beta,17beta) monosulfate (2)	Inverse variance weighted	439	-0.0056	0.0049	0.99 [0.98, 1.00]	0.252333
diastolic blood pressure	X - 24295	Inverse variance weighted	439	0.0059	0.0052	1.01 [1.00, 1.02]	0.252937
diastolic blood pressure	2-O-methylascorbic acid	Inverse variance weighted	439	0.0054	0.0047	1.01 [1.00, 1.01]	0.253213
diastolic blood pressure	glycerophosphoethanolamine	Inverse variance weighted	439	-0.0054	0.0047	0.99 [0.99, 1.00]	0.253727
diastolic blood pressure	3-hydroxyoctanoylcarnitine (1)	Inverse variance weighted	439	0.0054	0.0047	1.01 [1.00, 1.01]	0.254782
diastolic blood pressure	cis-3,4-methyleneheptanoate	Inverse variance weighted	439	0.0054	0.0048	1.01 [1.00, 1.01]	0.254968
diastolic blood pressure	inosine 5'-monophosphate (IMP)	Inverse variance weighted	439	0.0072	0.0063	1.01 [0.99, 1.02]	0.255805
diastolic blood pressure	isovalerylcarnitine (C5)	Inverse variance weighted	439	-0.0053	0.0047	0.99 [0.99, 1.00]	0.25589
diastolic blood pressure	maltotriose	Inverse variance weighted	439	0.0072	0.0064	1.01 [0.99, 1.02]	0.256601
diastolic blood pressure	4-acetylphenol sulfate	Inverse variance weighted	439	0.0058	0.0051	1.01 [1.00, 1.02]	0.256637
diastolic blood pressure	2-methoxyhydroquinone sulfate (2)	Inverse variance weighted	439	0.0068	0.006	1.01 [1.00, 1.02]	0.256994
diastolic blood pressure	theobromine	Inverse variance weighted	439	0.0054	0.0048	1.01 [1.00, 1.01]	0.257193
diastolic blood pressure	beta-hydroxyisovaleroylcarnitine	Inverse variance weighted	439	0.0053	0.0047	1.01 [1.00, 1.01]	0.258836
diastolic blood pressure	cis-4-decenoylcarnitine (C10:1)	Inverse variance weighted	439	0.0053	0.0047	1.01 [1.00, 1.01]	0.261435
diastolic blood pressure	butyrylcarnitine (C4)	Inverse variance weighted	439	0.0053	0.0047	1.01 [1.00, 1.01]	0.264768
diastolic blood pressure	N-acetylserine	Inverse variance weighted	439	0.0056	0.0051	1.01 [1.00, 1.02]	0.264885
diastolic blood pressure	3-hydroxyisobutyrate	Inverse variance weighted	439	0.0053	0.0048	1.01 [1.00, 1.01]	0.265254
diastolic blood pressure	X - 23739	Inverse variance weighted	439	-0.0052	0.0047	0.99 [0.99, 1.00]	0.265376
diastolic blood pressure	X - 23659	Inverse variance weighted	439	0.0054	0.0048	1.01 [1.00, 1.01]	0.26574
diastolic blood pressure	10-heptadecenoate (17:1n7)	Inverse variance weighted	439	0.0052	0.0047	1.01 [1.00, 1.01]	0.266329
diastolic blood pressure	trans-3,4-methyleneheptanoate	Inverse variance weighted	439	0.0057	0.0052	1.01 [1.00, 1.02]	0.266428
diastolic blood pressure	3-methoxytyramine sulfate	Inverse variance weighted	439	0.0066	0.006	1.01 [0.99, 1.02]	0.268932
diastolic blood pressure	p-cresol glucuronide*	Inverse variance weighted	439	0.0054	0.0048	1.01 [1.00, 1.01]	0.269541
diastolic blood pressure	X - 23644	Inverse variance weighted	439	0.0056	0.0051	1.01 [1.00, 1.02]	0.269677
diastolic blood pressure	octadecenedioate (C18:1-DC)	Inverse variance weighted	439	0.0052	0.0047	1.01 [1.00, 1.01]	0.270054
diastolic blood pressure	nonadecanoate (19:0)	Inverse variance weighted	439	0.0056	0.0051	1.01 [1.00, 1.02]	0.270342
diastolic blood pressure	X - 26054	Inverse variance weighted	437	0.0056	0.0051	1.01 [1.00, 1.02]	0.271343
diastolic blood pressure	maleate	Inverse variance weighted	439	-0.0052	0.0048	0.99 [0.99, 1.00]	0.271675
diastolic blood pressure	docosapentaenoate (n3 DPA; 22:5n3)	Inverse variance weighted	439	0.005	0.0045	1.00 [1.00, 1.01]	0.273209
diastolic blood pressure	S-carboxyethylcysteine	Inverse variance weighted	439	0.0053	0.0048	1.01 [1.00, 1.01]	0.276309
diastolic blood pressure	alpha-ketobutyrate	Inverse variance weighted	439	0.0053	0.0049	1.01 [1.00, 1.02]	0.277177
diastolic blood pressure	3,7-dimethylurate	Inverse variance weighted	439	0.0059	0.0054	1.01 [1.00, 1.02]	0.277256
diastolic blood pressure	decadienedioic acid (C10:2-DC)**	Inverse variance weighted	439	0.0052	0.0048	1.01 [1.00, 1.01]	0.277622
diastolic blood pressure	homostachydrine*	Inverse variance weighted	439	0.0051	0.0047	1.01 [1.00, 1.01]	0.278069
diastolic blood pressure	perfluorooctanesulfonate (PFOS)	Inverse variance weighted	439	0.0048	0.0045	1.00 [1.00, 1.01]	0.278648
diastolic blood pressure	succinate	Inverse variance weighted	439	0.0051	0.0048	1.01 [1.00, 1.01]	0.282696
diastolic blood pressure	metabolonic lactone sulfate	Inverse variance weighted	438	0.0051	0.0047	1.01 [1.00, 1.01]	0.283221
diastolic blood pressure	linoleoylcarnitine (C18:2)*	Inverse variance weighted	439	0.0054	0.0051	1.01 [1.00, 1.02]	0.283616
diastolic blood pressure	eicosapentaenoate (EPA; 20:5n3)	Inverse variance weighted	439	0.0049	0.0046	1.00 [1.00, 1.01]	0.284385
diastolic blood pressure	gamma-glutamylglycine	Inverse variance weighted	439	-0.005	0.0046	1.00 [0.99, 1.00]	0.284942
diastolic blood pressure	carnitine	Inverse variance weighted	439	-0.0053	0.0049	0.99 [0.99, 1.00]	0.285016
diastolic blood pressure	androsterone glucuronide	Inverse variance weighted	439	-0.005	0.0046	1.00 [0.99, 1.00]	0.285419
diastolic blood pressure	4-hydroxycoumarin	Inverse variance weighted	439	-0.0058	0.0054	0.99 [0.98, 1.00]	0.286158
diastolic blood pressure	vanillic alcohol sulfate	Inverse variance weighted	439	-0.0064	0.006	0.99 [0.98, 1.01]	0.286257
diastolic blood pressure	X - 11381	Inverse variance weighted	439	-0.0053	0.0049	0.99 [0.99, 1.00]	0.286401
diastolic blood pressure	tryptophan betaine	Inverse variance weighted	439	0.0054	0.0051	1.01 [1.00, 1.02]	0.286708
diastolic blood pressure	10-nonadecenoate (19:1n9)	Inverse variance weighted	439	0.0051	0.0048	1.01 [1.00, 1.01]	0.286846
diastolic blood pressure	butyrylglycine	Inverse variance weighted	439	0.006	0.0057	1.01 [0.99, 1.02]	0.287685
diastolic blood pressure	2-butenoylglycine	Inverse variance weighted	439	0.0057	0.0054	1.01 [1.00, 1.02]	0.288441
diastolic blood pressure	X - 24306	Inverse variance weighted	439	0.0052	0.0049	1.01 [1.00, 1.01]	0.288486
diastolic blood pressure	X - 21607	Inverse variance weighted	439	0.0054	0.0051	1.01 [1.00, 1.02]	0.289001
diastolic blood pressure	1-stearoyl-2-linoleoyl-GPE (18:0/18:2)*	Inverse variance weighted	439	0.0052	0.0049	1.01 [1.00, 1.01]	0.289224
diastolic blood pressure	X - 19299	Inverse variance weighted	439	-0.0058	0.0055	0.99 [0.98, 1.01]	0.291524
diastolic blood pressure	thioproline	Inverse variance weighted	439	-0.0055	0.0052	0.99 [0.98, 1.00]	0.291593
diastolic blood pressure	X - 18935	Inverse variance weighted	439	0.0067	0.0063	1.01 [0.99, 1.02]	0.292126
diastolic blood pressure	eicosenoylcarnitine (C20:1)*	Inverse variance weighted	439	0.0054	0.0051	1.01 [1.00, 1.02]	0.292136
diastolic blood pressure	X - 13695	Inverse variance weighted	439	-0.0056	0.0053	0.99 [0.98, 1.00]	0.294162
diastolic blood pressure	cysteinylglycine disulfide*	Inverse variance weighted	438	0.0052	0.0049	1.01 [1.00, 1.01]	0.29599
diastolic blood pressure	pseudouridine	Inverse variance weighted	438	0.0053	0.005	1.01 [1.00, 1.02]	0.296084
diastolic blood pressure	hydantoin-5-propionate	Inverse variance weighted	439	0.0053	0.0051	1.01 [1.00, 1.02]	0.297886
diastolic blood pressure	4-allylphenol sulfate	Inverse variance weighted	439	0.0049	0.0047	1.00 [1.00, 1.01]	0.298177
diastolic blood pressure	X - 12544	Inverse variance weighted	439	-0.0053	0.0051	0.99 [0.98, 1.00]	0.298576
diastolic blood pressure	methylsuccinate	Inverse variance weighted	439	0.0049	0.0047	1.00 [1.00, 1.01]	0.299477
diastolic blood pressure	9,10-DiHOME	Inverse variance weighted	439	0.0051	0.0049	1.01 [1.00, 1.01]	0.30016
diastolic blood pressure	N-stearoyl-sphinganine (d18:0/18:0)*	Inverse variance weighted	439	0.0056	0.0054	1.01 [1.00, 1.02]	0.300222
diastolic blood pressure	X - 21286	Inverse variance weighted	439	0.0051	0.005	1.01 [1.00, 1.01]	0.303764
diastolic blood pressure	branched chain 14:0 dicarboxylic acid**	Inverse variance weighted	439	0.005	0.0048	1.00 [1.00, 1.01]	0.304424
diastolic blood pressure	lactosyl-N-palmitoyl-sphingosine (d18:1/16:0)	Inverse variance weighted	439	-0.0054	0.0053	0.99 [0.98, 1.00]	0.305578
diastolic blood pressure	sphingomyelin (d18:0/18:0, d19:0/17:0)*	Inverse variance weighted	439	-0.0049	0.0048	1.00 [0.99, 1.00]	0.306699
diastolic blood pressure	dibutyl sulfosuccinate	Inverse variance weighted	439	0.005	0.0049	1.00 [1.00, 1.01]	0.307617
diastolic blood pressure	X - 12306	Inverse variance weighted	439	-0.0057	0.0056	0.99 [0.98, 1.01]	0.307641
diastolic blood pressure	X - 17010	Inverse variance weighted	439	0.005	0.0049	1.00 [1.00, 1.01]	0.307857
diastolic blood pressure	4-hydroxyphenylacetoylcarnitine	Inverse variance weighted	439	0.0052	0.0052	1.01 [1.00, 1.02]	0.31091
diastolic blood pressure	o-cresol sulfate	Inverse variance weighted	439	-0.0051	0.005	0.99 [0.99, 1.00]	0.311652
diastolic blood pressure	citramalate	Inverse variance weighted	439	0.0052	0.0052	1.01 [1.00, 1.02]	0.312307
diastolic blood pressure	etiocholanolone glucuronide	Inverse variance weighted	439	-0.0053	0.0053	0.99 [0.98, 1.01]	0.313034
diastolic blood pressure	X - 24243	Inverse variance weighted	439	0.0052	0.0051	1.01 [1.00, 1.02]	0.313714
diastolic blood pressure	X - 24531	Inverse variance weighted	439	0.0055	0.0055	1.01 [0.99, 1.02]	0.31373
diastolic blood pressure	N1-methylinosine	Inverse variance weighted	439	0.0048	0.0048	1.00 [1.00, 1.01]	0.314916
diastolic blood pressure	1-oleoyl-GPE (18:1)	Inverse variance weighted	439	0.0049	0.0048	1.00 [1.00, 1.01]	0.315628
diastolic blood pressure	X - 12844	Inverse variance weighted	439	-0.005	0.005	1.00 [0.99, 1.00]	0.315661
diastolic blood pressure	mannitol/sorbitol	Inverse variance weighted	439	0.0051	0.0051	1.01 [1.00, 1.02]	0.317812
diastolic blood pressure	2-hydroxyphenylacetate	Inverse variance weighted	439	0.005	0.005	1.00 [1.00, 1.01]	0.318169
diastolic blood pressure	nonanoylcarnitine (C9)	Inverse variance weighted	439	0.0048	0.0048	1.00 [1.00, 1.01]	0.323213
diastolic blood pressure	N-delta-acetylornithine	Inverse variance weighted	438	0.0048	0.0048	1.00 [1.00, 1.01]	0.323497
diastolic blood pressure	X - 12906	Inverse variance weighted	439	0.0048	0.0049	1.00 [1.00, 1.01]	0.325249
diastolic blood pressure	5-dodecenoate (12:1n7)	Inverse variance weighted	439	0.0043	0.0044	1.00 [1.00, 1.01]	0.326486
diastolic blood pressure	2-hydroxyglutarate	Inverse variance weighted	439	0.005	0.0051	1.01 [0.99, 1.02]	0.326865
diastolic blood pressure	phenol glucuronide	Inverse variance weighted	439	-0.0069	0.0071	0.99 [0.98, 1.01]	0.328244
diastolic blood pressure	glycerol 3-phosphate	Inverse variance weighted	439	-0.0049	0.005	1.00 [0.99, 1.00]	0.32925
diastolic blood pressure	theophylline	Inverse variance weighted	439	0.0048	0.0049	1.00 [1.00, 1.01]	0.330182
diastolic blood pressure	phenylpyruvate	Inverse variance weighted	439	0.0045	0.0046	1.00 [1.00, 1.01]	0.331888
diastolic blood pressure	X - 14939	Inverse variance weighted	439	0.0045	0.0047	1.00 [1.00, 1.01]	0.333
diastolic blood pressure	X - 12816	Inverse variance weighted	439	-0.006	0.0062	0.99 [0.98, 1.01]	0.333693
diastolic blood pressure	branched-chain, straight-chain, or cyclopropyl 12:1 fatty acid*	Inverse variance weighted	439	0.0044	0.0046	1.00 [1.00, 1.01]	0.337698
diastolic blood pressure	X - 24736	Inverse variance weighted	439	0.0058	0.0061	1.01 [0.99, 1.02]	0.337791
diastolic blood pressure	glutarate (C5-DC)	Inverse variance weighted	439	0.0047	0.0049	1.00 [1.00, 1.01]	0.338017
diastolic blood pressure	glycodeoxycholate	Inverse variance weighted	439	-0.005	0.0052	1.00 [0.98, 1.01]	0.338962
diastolic blood pressure	quinolinate	Inverse variance weighted	437	0.0046	0.0048	1.00 [1.00, 1.01]	0.341298
diastolic blood pressure	vanillic acid glycine	Inverse variance weighted	439	-0.005	0.0053	0.99 [0.98, 1.01]	0.341629
diastolic blood pressure	dopamine 3-O-sulfate	Inverse variance weighted	439	0.0048	0.0051	1.00 [0.99, 1.01]	0.341834
diastolic blood pressure	X - 13507	Inverse variance weighted	439	0.0045	0.0048	1.00 [1.00, 1.01]	0.343926
diastolic blood pressure	X - 13723	Inverse variance weighted	439	0.0056	0.0059	1.01 [0.99, 1.02]	0.344598
diastolic blood pressure	X - 12462	Inverse variance weighted	439	-0.0045	0.0048	1.00 [0.99, 1.00]	0.345975
diastolic blood pressure	X - 23680	Inverse variance weighted	439	0.0044	0.0047	1.00 [1.00, 1.01]	0.347206
diastolic blood pressure	N-oleoylserine	Inverse variance weighted	439	0.0046	0.0049	1.00 [1.00, 1.01]	0.348784
diastolic blood pressure	EDTA	Inverse variance weighted	439	-0.0046	0.0049	1.00 [0.99, 1.01]	0.349921
diastolic blood pressure	X - 18921	Inverse variance weighted	439	0.0047	0.005	1.00 [0.99, 1.01]	0.350581
diastolic blood pressure	thyroxine	Inverse variance weighted	439	0.0043	0.0047	1.00 [1.00, 1.01]	0.350613
diastolic blood pressure	X - 23974	Inverse variance weighted	439	0.0046	0.0049	1.00 [0.99, 1.01]	0.351052
diastolic blood pressure	arabitol/xylitol	Inverse variance weighted	439	0.0044	0.0047	1.00 [1.00, 1.01]	0.351747
diastolic blood pressure	palmitate (16:0)	Inverse variance weighted	439	0.0044	0.0048	1.00 [1.00, 1.01]	0.352526
diastolic blood pressure	1-methyl-4-imidazoleacetate	Inverse variance weighted	439	0.0046	0.0049	1.00 [0.99, 1.01]	0.352932
diastolic blood pressure	3-hydroxydecanoylcarnitine	Inverse variance weighted	439	0.0045	0.0049	1.00 [0.99, 1.01]	0.357935
diastolic blood pressure	5-acetylamino-6-amino-3-methyluracil	Inverse variance weighted	439	-0.0045	0.0049	1.00 [0.99, 1.01]	0.35938
diastolic blood pressure	17alpha-hydroxypregnanolone glucuronide	Inverse variance weighted	439	-0.0046	0.005	1.00 [0.99, 1.01]	0.359422
diastolic blood pressure	butyrate/isobutyrate (4:0)	Inverse variance weighted	439	0.0044	0.0048	1.00 [0.99, 1.01]	0.366004
diastolic blood pressure	X - 21733	Inverse variance weighted	439	0.0049	0.0054	1.00 [0.99, 1.02]	0.366353
diastolic blood pressure	uridine	Inverse variance weighted	439	0.0043	0.0047	1.00 [0.99, 1.01]	0.366802
diastolic blood pressure	4-hydroxyphenylacetylglutamine	Inverse variance weighted	438	0.0042	0.0047	1.00 [0.99, 1.01]	0.371438
diastolic blood pressure	3-indoxyl sulfate	Inverse variance weighted	439	0.0045	0.0051	1.00 [0.99, 1.01]	0.377668
diastolic blood pressure	retinol (Vitamin A)	Inverse variance weighted	439	-0.0043	0.0049	1.00 [0.99, 1.01]	0.378526
diastolic blood pressure	allantoin	Inverse variance weighted	439	0.0042	0.0047	1.00 [0.99, 1.01]	0.378751
diastolic blood pressure	1-palmitoyl-2-linoleoyl-GPI (16:0/18:2)	Inverse variance weighted	439	0.0044	0.0049	1.00 [0.99, 1.01]	0.378853
diastolic blood pressure	histidine betaine (hercynine)*	Inverse variance weighted	439	0.0044	0.005	1.00 [0.99, 1.01]	0.379597
diastolic blood pressure	propyl 4-hydroxybenzoate sulfate	Inverse variance weighted	439	0.0042	0.0048	1.00 [0.99, 1.01]	0.380453
diastolic blood pressure	palmitoleate (16:1n7)	Inverse variance weighted	439	0.004	0.0046	1.00 [1.00, 1.01]	0.383638
diastolic blood pressure	dimethyl sulfone	Inverse variance weighted	439	0.0042	0.0048	1.00 [0.99, 1.01]	0.383732
diastolic blood pressure	2-acetamidophenol sulfate	Inverse variance weighted	439	0.0045	0.0052	1.00 [0.99, 1.01]	0.384831
diastolic blood pressure	X - 24588	Inverse variance weighted	439	0.0042	0.0049	1.00 [0.99, 1.01]	0.385042
diastolic blood pressure	kynurenine	Inverse variance weighted	438	0.0042	0.0048	1.00 [0.99, 1.01]	0.385395
diastolic blood pressure	carboxyethyl-GABA	Inverse variance weighted	439	0.0044	0.005	1.00 [0.99, 1.01]	0.385687
diastolic blood pressure	(2 or 3)-decenoate (10:1n7 or n8)	Inverse variance weighted	439	0.0042	0.0048	1.00 [0.99, 1.01]	0.387378
diastolic blood pressure	caprylate (8:0)	Inverse variance weighted	439	0.0041	0.0048	1.00 [0.99, 1.01]	0.391007
diastolic blood pressure	N-palmitoylglycine	Inverse variance weighted	439	0.004	0.0047	1.00 [0.99, 1.01]	0.391733
diastolic blood pressure	X - 11795	Inverse variance weighted	439	-0.0039	0.0046	1.00 [0.99, 1.01]	0.392515
diastolic blood pressure	X - 17367	Inverse variance weighted	439	0.0047	0.0055	1.00 [0.99, 1.02]	0.396346
diastolic blood pressure	N-alpha-acetylornithine	Inverse variance weighted	439	-0.005	0.0059	1.00 [0.98, 1.01]	0.397539
diastolic blood pressure	X - 23997	Inverse variance weighted	439	0.004	0.0047	1.00 [0.99, 1.01]	0.398803
diastolic blood pressure	behenoyl dihydrosphingomyelin (d18:0/22:0)*	Inverse variance weighted	439	-0.0039	0.0047	1.00 [0.99, 1.01]	0.402915
diastolic blood pressure	X - 11858	Inverse variance weighted	439	-0.0046	0.0055	1.00 [0.98, 1.01]	0.407548
diastolic blood pressure	1H-indole-7-acetic acid	Inverse variance weighted	439	0.0045	0.0055	1.00 [0.99, 1.02]	0.413185
diastolic blood pressure	taurochenodeoxycholate	Inverse variance weighted	439	0.004	0.0049	1.00 [0.99, 1.01]	0.413322
diastolic blood pressure	1-palmitoleoyl-GPC (16:1)*	Inverse variance weighted	439	-0.0041	0.005	1.00 [0.99, 1.01]	0.415463
diastolic blood pressure	sarcosine	Inverse variance weighted	439	0.0039	0.0047	1.00 [0.99, 1.01]	0.415932
diastolic blood pressure	N-formylphenylalanine	Inverse variance weighted	439	-0.0042	0.0052	1.00 [0.99, 1.01]	0.416188
diastolic blood pressure	hyocholate	Inverse variance weighted	439	-0.0046	0.0057	1.00 [0.98, 1.01]	0.419041
diastolic blood pressure	2S,3R-dihydroxybutyrate	Inverse variance weighted	439	0.0036	0.0045	1.00 [0.99, 1.01]	0.420477
diastolic blood pressure	2'-O-methylcytidine	Inverse variance weighted	439	-0.0038	0.0047	1.00 [0.99, 1.01]	0.421685
diastolic blood pressure	1-palmitoyl-2-dihomo-linolenoyl-GPC (16:0/20:3n3 or 6)*	Inverse variance weighted	439	-0.0037	0.0047	1.00 [0.99, 1.01]	0.424343
diastolic blood pressure	pyridoxal	Inverse variance weighted	439	-0.0038	0.0048	1.00 [0.99, 1.01]	0.425463
diastolic blood pressure	margaroylcarnitine (C17)*	Inverse variance weighted	439	0.004	0.005	1.00 [0.99, 1.01]	0.425576
diastolic blood pressure	hexadecadienoate (16:2n6)	Inverse variance weighted	439	0.0035	0.0044	1.00 [0.99, 1.01]	0.425651
diastolic blood pressure	eicosenedioate (C20:1-DC)*	Inverse variance weighted	439	-0.0039	0.0049	1.00 [0.99, 1.01]	0.428175
diastolic blood pressure	3-methyl catechol sulfate (1)	Inverse variance weighted	439	-0.0037	0.0047	1.00 [0.99, 1.01]	0.429007
diastolic blood pressure	X - 17328	Inverse variance weighted	438	0.0044	0.0056	1.00 [0.99, 1.02]	0.431295
diastolic blood pressure	arachidonoylcholine	Inverse variance weighted	439	0.0038	0.0049	1.00 [0.99, 1.01]	0.434766
diastolic blood pressure	X - 12117	Inverse variance weighted	439	0.0038	0.0049	1.00 [0.99, 1.01]	0.435655
diastolic blood pressure	3-bromo-5-chloro-2,6-dihydroxybenzoic acid*	Inverse variance weighted	439	0.0037	0.0048	1.00 [0.99, 1.01]	0.435841
diastolic blood pressure	2-linoleoylglycerol (18:2)	Inverse variance weighted	439	0.0045	0.0058	1.00 [0.99, 1.02]	0.438095
diastolic blood pressure	S-methylcysteine	Inverse variance weighted	439	0.0038	0.0048	1.00 [0.99, 1.01]	0.438304
diastolic blood pressure	X - 12100	Inverse variance weighted	438	0.0036	0.0047	1.00 [0.99, 1.01]	0.439882
diastolic blood pressure	indolin-2-one	Inverse variance weighted	439	-0.0041	0.0054	1.00 [0.99, 1.01]	0.440662
diastolic blood pressure	1-myristoyl-2-arachidonoyl-GPC (14:0/20:4)*	Inverse variance weighted	439	-0.0037	0.0048	1.00 [0.99, 1.01]	0.441823
diastolic blood pressure	2-naphthol sulfate	Inverse variance weighted	439	0.0038	0.005	1.00 [0.99, 1.01]	0.441903
diastolic blood pressure	C-glycosyltryptophan	Inverse variance weighted	438	0.0037	0.0048	1.00 [0.99, 1.01]	0.442527
diastolic blood pressure	sphingomyelin (d18:1/20:2, d18:2/20:1, d16:1/22:2)*	Inverse variance weighted	439	-0.0036	0.0047	1.00 [0.99, 1.01]	0.442987
diastolic blood pressure	pregnenediol disulfate (C21H34O8S2)*	Inverse variance weighted	439	-0.0033	0.0044	1.00 [0.99, 1.01]	0.443746
diastolic blood pressure	proline	Inverse variance weighted	439	-0.0035	0.0046	1.00 [0.99, 1.01]	0.446328
diastolic blood pressure	2-methylserine	Inverse variance weighted	439	-0.0039	0.0051	1.00 [0.99, 1.01]	0.447189
diastolic blood pressure	4-guanidinobutanoate	Inverse variance weighted	439	-0.0035	0.0046	1.00 [0.99, 1.01]	0.449059
diastolic blood pressure	ximenoylcarnitine (C26:1)*	Inverse variance weighted	439	0.0037	0.0049	1.00 [0.99, 1.01]	0.450229
diastolic blood pressure	11beta-hydroxyandrosterone glucuronide	Inverse variance weighted	439	0.0038	0.005	1.00 [0.99, 1.01]	0.453211
diastolic blood pressure	4-methylcatechol sulfate	Inverse variance weighted	439	0.0035	0.0047	1.00 [0.99, 1.01]	0.453322
diastolic blood pressure	1,3-dimethylurate	Inverse variance weighted	439	-0.0038	0.0051	1.00 [0.99, 1.01]	0.454897
diastolic blood pressure	X - 25265	Inverse variance weighted	439	-0.0036	0.0048	1.00 [0.99, 1.01]	0.455175
diastolic blood pressure	taurine	Inverse variance weighted	439	-0.0035	0.0046	1.00 [0.99, 1.01]	0.455351
diastolic blood pressure	indolelactate	Inverse variance weighted	439	0.0035	0.0048	1.00 [0.99, 1.01]	0.460036
diastolic blood pressure	1-palmitoyl-2-palmitoleoyl-GPC (16:0/16:1)*	Inverse variance weighted	439	0.0038	0.0051	1.00 [0.99, 1.01]	0.460167
diastolic blood pressure	cys-gly, oxidized	Inverse variance weighted	438	0.0036	0.0049	1.00 [0.99, 1.01]	0.461016
diastolic blood pressure	N-palmitoyl-sphinganine (d18:0/16:0)	Inverse variance weighted	439	-0.0035	0.0048	1.00 [0.99, 1.01]	0.46255
diastolic blood pressure	X - 21752	Inverse variance weighted	439	0.0041	0.0056	1.00 [0.99, 1.02]	0.463214
diastolic blood pressure	arginine	Inverse variance weighted	439	-0.0036	0.0049	1.00 [0.99, 1.01]	0.463309
diastolic blood pressure	X - 12818	Inverse variance weighted	439	0.004	0.0055	1.00 [0.99, 1.02]	0.464368
diastolic blood pressure	prolylglycine	Inverse variance weighted	438	0.0036	0.005	1.00 [0.99, 1.01]	0.464793
diastolic blood pressure	laurate (12:0)	Inverse variance weighted	439	0.0035	0.0048	1.00 [0.99, 1.01]	0.464832
diastolic blood pressure	X - 11847	Inverse variance weighted	439	-0.0037	0.005	1.00 [0.99, 1.01]	0.465172
diastolic blood pressure	myo-inositol	Inverse variance weighted	439	0.0036	0.005	1.00 [0.99, 1.01]	0.465306
diastolic blood pressure	tetrahydrocortisol glucuronide	Inverse variance weighted	439	0.0033	0.0045	1.00 [0.99, 1.01]	0.465947
diastolic blood pressure	X - 21319	Inverse variance weighted	439	0.0037	0.0051	1.00 [0.99, 1.01]	0.467669
diastolic blood pressure	1-(1-enyl-palmitoyl)-GPE (P-16:0)*	Inverse variance weighted	439	-0.0035	0.0048	1.00 [0.99, 1.01]	0.468329
diastolic blood pressure	3-hydroxyoctanoylcarnitine (2)	Inverse variance weighted	439	0.0035	0.0048	1.00 [0.99, 1.01]	0.46878
diastolic blood pressure	5-acetylamino-6-formylamino-3-methyluracil	Inverse variance weighted	439	-0.0036	0.005	1.00 [0.99, 1.01]	0.469805
diastolic blood pressure	X - 25343	Inverse variance weighted	439	-0.0037	0.0051	1.00 [0.99, 1.01]	0.470623
diastolic blood pressure	1-methylhistidine	Inverse variance weighted	439	0.0035	0.0048	1.00 [0.99, 1.01]	0.471085
diastolic blood pressure	X - 11843	Inverse variance weighted	439	-0.0036	0.0051	1.00 [0.99, 1.01]	0.473874
diastolic blood pressure	pregnanediol-3-glucuronide	Inverse variance weighted	439	-0.0039	0.0055	1.00 [0.99, 1.01]	0.474909
diastolic blood pressure	X - 24494	Inverse variance weighted	439	0.0038	0.0054	1.00 [0.99, 1.01]	0.476156
diastolic blood pressure	X - 25519	Inverse variance weighted	439	0.0036	0.0052	1.00 [0.99, 1.01]	0.48147
diastolic blood pressure	N-carbamoylalanine	Inverse variance weighted	439	0.0035	0.0049	1.00 [0.99, 1.01]	0.482676
diastolic blood pressure	X - 22776	Inverse variance weighted	439	-0.0036	0.0052	1.00 [0.99, 1.01]	0.48459
diastolic blood pressure	taurodeoxycholate	Inverse variance weighted	439	0.0035	0.0051	1.00 [0.99, 1.01]	0.487205
diastolic blood pressure	3-(4-hydroxyphenyl)lactate	Inverse variance weighted	439	0.0032	0.0047	1.00 [0.99, 1.01]	0.487935
diastolic blood pressure	X - 22834	Inverse variance weighted	439	0.0037	0.0053	1.00 [0.99, 1.01]	0.489924
diastolic blood pressure	glyco-beta-muricholate**	Inverse variance weighted	439	-0.0038	0.0054	1.00 [0.99, 1.01]	0.490083
diastolic blood pressure	4-oxo-retinoic acid	Inverse variance weighted	439	0.0035	0.005	1.00 [0.99, 1.01]	0.491146
diastolic blood pressure	X - 18779	Inverse variance weighted	439	-0.0033	0.0048	1.00 [0.99, 1.01]	0.491686
diastolic blood pressure	argininate*	Inverse variance weighted	438	-0.0034	0.0049	1.00 [0.99, 1.01]	0.493082
diastolic blood pressure	methionine sulfone	Inverse variance weighted	437	0.0033	0.0049	1.00 [0.99, 1.01]	0.493482
diastolic blood pressure	X - 25217	Inverse variance weighted	436	0.0048	0.007	1.00 [0.99, 1.02]	0.49804
diastolic blood pressure	2'-O-methyluridine	Inverse variance weighted	439	-0.0033	0.0049	1.00 [0.99, 1.01]	0.500586
diastolic blood pressure	levulinoylcarnitine	Inverse variance weighted	439	0.0034	0.0051	1.00 [0.99, 1.01]	0.502515
diastolic blood pressure	pimeloylcarnitine/3-methyladipoylcarnitine (C7-DC)	Inverse variance weighted	439	0.0033	0.0049	1.00 [0.99, 1.01]	0.504911
diastolic blood pressure	behenoylcarnitine (C22)*	Inverse variance weighted	439	0.0034	0.0051	1.00 [0.99, 1.01]	0.505555
diastolic blood pressure	X - 22509	Inverse variance weighted	439	0.0039	0.0058	1.00 [0.99, 1.02]	0.50558
diastolic blood pressure	X - 11372	Inverse variance weighted	439	0.003	0.0046	1.00 [0.99, 1.01]	0.505763
diastolic blood pressure	gamma-glutamylalanine	Inverse variance weighted	439	-0.0033	0.005	1.00 [0.99, 1.01]	0.506421
diastolic blood pressure	1-stearoyl-2-docosahexaenoyl-GPC (18:0/22:6)	Inverse variance weighted	439	-0.0031	0.0048	1.00 [0.99, 1.01]	0.508735
diastolic blood pressure	hippurate	Inverse variance weighted	439	0.0031	0.0047	1.00 [0.99, 1.01]	0.50931
diastolic blood pressure	5alpha-androstan-3alpha,17beta-diol disulfate	Inverse variance weighted	438	0.0033	0.005	1.00 [0.99, 1.01]	0.511874
diastolic blood pressure	X - 23593	Inverse variance weighted	439	-0.0032	0.0049	1.00 [0.99, 1.01]	0.512775
diastolic blood pressure	X - 16580	Inverse variance weighted	439	0.003	0.0047	1.00 [0.99, 1.01]	0.514423
diastolic blood pressure	ethylparaben sulfate	Inverse variance weighted	439	0.0034	0.0052	1.00 [0.99, 1.01]	0.514493
diastolic blood pressure	dopamine 4-sulfate	Inverse variance weighted	439	0.0035	0.0054	1.00 [0.99, 1.01]	0.515577
diastolic blood pressure	lactate	Inverse variance weighted	439	0.0033	0.0052	1.00 [0.99, 1.01]	0.51782
diastolic blood pressure	5alpha-androstan-3beta,17alpha-diol disulfate	Inverse variance weighted	439	0.0034	0.0053	1.00 [0.99, 1.01]	0.519264
diastolic blood pressure	S-methylmethionine	Inverse variance weighted	439	0.0035	0.0054	1.00 [0.99, 1.01]	0.520355
diastolic blood pressure	asparagine	Inverse variance weighted	439	-0.003	0.0047	1.00 [0.99, 1.01]	0.52109
diastolic blood pressure	phenylacetate	Inverse variance weighted	439	0.0032	0.005	1.00 [0.99, 1.01]	0.521622
diastolic blood pressure	X - 13728	Inverse variance weighted	439	0.0031	0.0049	1.00 [0.99, 1.01]	0.521812
diastolic blood pressure	5alpha-androstan-3alpha,17beta-diol monosulfate (2)	Inverse variance weighted	439	0.0026	0.004	1.00 [0.99, 1.01]	0.522354
diastolic blood pressure	X - 25371	Inverse variance weighted	439	0.0032	0.005	1.00 [0.99, 1.01]	0.522675
diastolic blood pressure	indolebutyrate	Inverse variance weighted	439	0.0041	0.0064	1.00 [0.99, 1.02]	0.523373
diastolic blood pressure	docosadioate (C22-DC)	Inverse variance weighted	439	0.0032	0.005	1.00 [0.99, 1.01]	0.525111
diastolic blood pressure	pentadecanoate (15:0)	Inverse variance weighted	439	0.0029	0.0047	1.00 [0.99, 1.01]	0.527782
diastolic blood pressure	hydroquinone sulfate	Inverse variance weighted	439	0.0031	0.0049	1.00 [0.99, 1.01]	0.528205
diastolic blood pressure	X - 18901	Inverse variance weighted	439	0.003	0.0047	1.00 [0.99, 1.01]	0.529097
diastolic blood pressure	phenylacetylcarnitine	Inverse variance weighted	439	0.0031	0.0049	1.00 [0.99, 1.01]	0.529428
diastolic blood pressure	X - 24949	Inverse variance weighted	439	0.0034	0.0054	1.00 [0.99, 1.01]	0.529434
diastolic blood pressure	citrulline	Inverse variance weighted	439	-0.003	0.0048	1.00 [0.99, 1.01]	0.529703
diastolic blood pressure	3-hydroxypyridine sulfate	Inverse variance weighted	439	-0.0029	0.0047	1.00 [0.99, 1.01]	0.529964
diastolic blood pressure	glycochenodeoxycholate	Inverse variance weighted	439	-0.003	0.0047	1.00 [0.99, 1.01]	0.530251
diastolic blood pressure	X - 25790	Inverse variance weighted	439	0.0029	0.0046	1.00 [0.99, 1.01]	0.530692
diastolic blood pressure	N-acetyl-beta-alanine	Inverse variance weighted	439	0.0029	0.0046	1.00 [0.99, 1.01]	0.530856
diastolic blood pressure	serine	Inverse variance weighted	439	-0.0031	0.0049	1.00 [0.99, 1.01]	0.530869
diastolic blood pressure	2-aminophenol sulfate	Inverse variance weighted	439	0.003	0.0048	1.00 [0.99, 1.01]	0.532141
diastolic blood pressure	1-(1-enyl-palmitoyl)-2-arachidonoyl-GPE (P-16:0/20:4)*	Inverse variance weighted	439	-0.0029	0.0047	1.00 [0.99, 1.01]	0.533261
diastolic blood pressure	glucuronide of C12H22O4 (1)*	Inverse variance weighted	439	0.0037	0.0059	1.00 [0.99, 1.02]	0.535245
diastolic blood pressure	X - 18913	Inverse variance weighted	439	0.0029	0.0047	1.00 [0.99, 1.01]	0.536393
diastolic blood pressure	histidine	Inverse variance weighted	439	-0.0029	0.0047	1.00 [0.99, 1.01]	0.536814
diastolic blood pressure	1-(1-enyl-stearoyl)-GPE (P-18:0)*	Inverse variance weighted	439	-0.0031	0.0051	1.00 [0.99, 1.01]	0.537465
diastolic blood pressure	erythritol	Inverse variance weighted	439	0.0031	0.005	1.00 [0.99, 1.01]	0.537996
diastolic blood pressure	salicyluric glucuronide*	Inverse variance weighted	439	0.0037	0.006	1.00 [0.99, 1.02]	0.538162
diastolic blood pressure	X - 16124	Inverse variance weighted	439	-0.0038	0.0061	1.00 [0.98, 1.01]	0.538274
diastolic blood pressure	2-palmitoyl-GPC (16:0)*	Inverse variance weighted	439	-0.003	0.0048	1.00 [0.99, 1.01]	0.53948
diastolic blood pressure	hydroxy-CMPF*	Inverse variance weighted	439	-0.0031	0.0051	1.00 [0.99, 1.01]	0.540429
diastolic blood pressure	cis-3,4-methyleneheptanoylglycine	Inverse variance weighted	439	0.0029	0.0047	1.00 [0.99, 1.01]	0.54078
diastolic blood pressure	sphingosine 1-phosphate	Inverse variance weighted	439	-0.0031	0.005	1.00 [0.99, 1.01]	0.544358
diastolic blood pressure	2,3-dihydroxypyridine	Inverse variance weighted	439	-0.0032	0.0054	1.00 [0.99, 1.01]	0.547648
diastolic blood pressure	5-hydroxyhexanoate	Inverse variance weighted	439	0.0031	0.0051	1.00 [0.99, 1.01]	0.548953
diastolic blood pressure	urea	Inverse variance weighted	439	-0.0028	0.0046	1.00 [0.99, 1.01]	0.550059
diastolic blood pressure	3,5-dichloro-2,6-dihydroxybenzoic acid	Inverse variance weighted	439	0.0028	0.0048	1.00 [0.99, 1.01]	0.550292
diastolic blood pressure	spermidine	Inverse variance weighted	439	0.0031	0.0052	1.00 [0.99, 1.01]	0.552638
diastolic blood pressure	N-acetyl-aspartyl-glutamate (NAAG)	Inverse variance weighted	438	0.0031	0.0052	1.00 [0.99, 1.01]	0.552654
diastolic blood pressure	oxalate (ethanedioate)	Inverse variance weighted	439	0.0028	0.0047	1.00 [0.99, 1.01]	0.554128
diastolic blood pressure	sulfate of piperine metabolite C18H21NO3 (3)*	Inverse variance weighted	439	0.003	0.0051	1.00 [0.99, 1.01]	0.560564
diastolic blood pressure	dodecadienoate (12:2)*	Inverse variance weighted	439	0.0028	0.0048	1.00 [0.99, 1.01]	0.560831
diastolic blood pressure	3-indoleglyoxylic acid	Inverse variance weighted	439	-0.0028	0.0049	1.00 [0.99, 1.01]	0.5628
diastolic blood pressure	eicosanedioate (C20-DC)	Inverse variance weighted	439	0.0027	0.0047	1.00 [0.99, 1.01]	0.563507
diastolic blood pressure	N-acetylcitrulline	Inverse variance weighted	438	-0.0029	0.005	1.00 [0.99, 1.01]	0.564864
diastolic blood pressure	1-palmitoyl-2-oleoyl-GPC (16:0/18:1)	Inverse variance weighted	439	0.0028	0.0048	1.00 [0.99, 1.01]	0.565981
diastolic blood pressure	X - 11787	Inverse variance weighted	439	0.0028	0.0049	1.00 [0.99, 1.01]	0.567806
diastolic blood pressure	docosahexaenoylcholine	Inverse variance weighted	439	0.0028	0.0049	1.00 [0.99, 1.01]	0.568468
diastolic blood pressure	1-(1-enyl-palmitoyl)-2-oleoyl-GPC (P-16:0/18:1)*	Inverse variance weighted	439	-0.0029	0.0051	1.00 [0.99, 1.01]	0.568867
diastolic blood pressure	cytidine	Inverse variance weighted	439	0.0029	0.0052	1.00 [0.99, 1.01]	0.570213
diastolic blood pressure	lanthionine	Inverse variance weighted	439	-0.0028	0.0049	1.00 [0.99, 1.01]	0.572242
diastolic blood pressure	oleoyl-linoleoyl-glycerol (18:1/18:2) [2]	Inverse variance weighted	439	-0.003	0.0053	1.00 [0.99, 1.01]	0.573113
diastolic blood pressure	1-methyl-5-imidazoleacetate	Inverse variance weighted	439	-0.0026	0.0047	1.00 [0.99, 1.01]	0.577689
diastolic blood pressure	phenyllactate (PLA)	Inverse variance weighted	439	0.0025	0.0045	1.00 [0.99, 1.01]	0.577829
diastolic blood pressure	N6-methyllysine	Inverse variance weighted	439	0.0026	0.0048	1.00 [0.99, 1.01]	0.580572
diastolic blood pressure	caffeic acid sulfate	Inverse variance weighted	439	-0.0028	0.005	1.00 [0.99, 1.01]	0.58161
diastolic blood pressure	1-linoleoyl-GPE (18:2)*	Inverse variance weighted	439	-0.0027	0.0048	1.00 [0.99, 1.01]	0.582313
diastolic blood pressure	heneicosapentaenoate (21:5n3)	Inverse variance weighted	439	0.0034	0.0062	1.00 [0.99, 1.02]	0.5827
diastolic blood pressure	fructosyllysine	Inverse variance weighted	439	0.0026	0.0048	1.00 [0.99, 1.01]	0.58312
diastolic blood pressure	ethylmalonate	Inverse variance weighted	439	0.0026	0.0048	1.00 [0.99, 1.01]	0.583703
diastolic blood pressure	N2-acetyl,N6,N6-dimethyllysine	Inverse variance weighted	438	0.0027	0.005	1.00 [0.99, 1.01]	0.584503
diastolic blood pressure	dimethylglycine	Inverse variance weighted	439	0.0026	0.0047	1.00 [0.99, 1.01]	0.586116
diastolic blood pressure	dihomo-linolenoyl-choline	Inverse variance weighted	439	0.0028	0.0051	1.00 [0.99, 1.01]	0.587644
diastolic blood pressure	1-palmitoyl-2-arachidonoyl-GPC (16:0/20:4n6)	Inverse variance weighted	439	0.0027	0.0049	1.00 [0.99, 1.01]	0.588044
diastolic blood pressure	3-methylhistidine	Inverse variance weighted	439	-0.0026	0.0047	1.00 [0.99, 1.01]	0.588567
diastolic blood pressure	sphingomyelin (d18:0/20:0, d16:0/22:0)*	Inverse variance weighted	439	-0.0025	0.0047	1.00 [0.99, 1.01]	0.588857
diastolic blood pressure	X - 12731	Inverse variance weighted	439	0.003	0.0057	1.00 [0.99, 1.01]	0.590019
diastolic blood pressure	gamma-glutamylcitrulline*	Inverse variance weighted	439	-0.0029	0.0054	1.00 [0.99, 1.01]	0.591448
diastolic blood pressure	X - 24456	Inverse variance weighted	439	0.0029	0.0055	1.00 [0.99, 1.01]	0.591487
diastolic blood pressure	3-phenylpropionate (hydrocinnamate)	Inverse variance weighted	439	-0.0026	0.0049	1.00 [0.99, 1.01]	0.592348
diastolic blood pressure	X - 12221	Inverse variance weighted	439	0.0029	0.0054	1.00 [0.99, 1.01]	0.593156
diastolic blood pressure	beta-hydroxyisovalerate	Inverse variance weighted	439	0.0026	0.0048	1.00 [0.99, 1.01]	0.594229
diastolic blood pressure	undecenoylcarnitine (C11:1)	Inverse variance weighted	439	0.0026	0.0049	1.00 [0.99, 1.01]	0.594591
diastolic blood pressure	X - 15523	Inverse variance weighted	439	0.0027	0.0051	1.00 [0.99, 1.01]	0.595199
diastolic blood pressure	oleoylcholine	Inverse variance weighted	439	0.0026	0.0049	1.00 [0.99, 1.01]	0.598104
diastolic blood pressure	1-stearoyl-2-oleoyl-GPI (18:0/18:1)*	Inverse variance weighted	439	0.0025	0.0048	1.00 [0.99, 1.01]	0.599831
diastolic blood pressure	myristate (14:0)	Inverse variance weighted	439	0.0024	0.0046	1.00 [0.99, 1.01]	0.600509
diastolic blood pressure	X - 21339	Inverse variance weighted	439	0.0025	0.0048	1.00 [0.99, 1.01]	0.60097
diastolic blood pressure	4-hydroxy-2-oxoglutaric acid	Inverse variance weighted	439	-0.0027	0.0051	1.00 [0.99, 1.01]	0.602309
diastolic blood pressure	gamma-glutamylglutamine	Inverse variance weighted	439	0.0026	0.0051	1.00 [0.99, 1.01]	0.603147
diastolic blood pressure	alpha-hydroxyisovalerate	Inverse variance weighted	439	0.0025	0.0049	1.00 [0.99, 1.01]	0.604042
diastolic blood pressure	X - 12798	Inverse variance weighted	439	0.0026	0.005	1.00 [0.99, 1.01]	0.605683
diastolic blood pressure	X - 11299	Inverse variance weighted	439	-0.0024	0.0047	1.00 [0.99, 1.01]	0.607505
diastolic blood pressure	X - 23636	Inverse variance weighted	439	-0.0024	0.0048	1.00 [0.99, 1.01]	0.607911
diastolic blood pressure	isobutyrylglycine	Inverse variance weighted	439	-0.0026	0.005	1.00 [0.99, 1.01]	0.609689
diastolic blood pressure	choline phosphate	Inverse variance weighted	439	-0.0024	0.0047	1.00 [0.99, 1.01]	0.610457
diastolic blood pressure	X - 22162	Inverse variance weighted	439	0.0023	0.0046	1.00 [0.99, 1.01]	0.611519
diastolic blood pressure	X - 25422	Inverse variance weighted	439	0.0024	0.0048	1.00 [0.99, 1.01]	0.612207
diastolic blood pressure	3-amino-2-piperidone	Inverse variance weighted	439	0.0024	0.0047	1.00 [0.99, 1.01]	0.612298
diastolic blood pressure	kynurenate	Inverse variance weighted	439	0.0025	0.005	1.00 [0.99, 1.01]	0.614524
diastolic blood pressure	X - 16935	Inverse variance weighted	439	-0.0025	0.0049	1.00 [0.99, 1.01]	0.614847
diastolic blood pressure	7-methylxanthine	Inverse variance weighted	439	0.0024	0.0048	1.00 [0.99, 1.01]	0.615162
diastolic blood pressure	1,2,3-benzenetriol sulfate (2)	Inverse variance weighted	439	-0.0025	0.005	1.00 [0.99, 1.01]	0.616017
diastolic blood pressure	X - 14056	Inverse variance weighted	439	0.0023	0.0047	1.00 [0.99, 1.01]	0.616844
diastolic blood pressure	glycochenodeoxycholate glucuronide (1)	Inverse variance weighted	439	0.0024	0.0049	1.00 [0.99, 1.01]	0.617382
diastolic blood pressure	arabonate/xylonate	Inverse variance weighted	439	0.0024	0.0047	1.00 [0.99, 1.01]	0.618187
diastolic blood pressure	pyrraline	Inverse variance weighted	439	-0.0024	0.0048	1.00 [0.99, 1.01]	0.622081
diastolic blood pressure	4-methylhexanoylglutamine	Inverse variance weighted	439	0.0029	0.0058	1.00 [0.99, 1.01]	0.622122
diastolic blood pressure	5-hydroxy-2-methylpyridine sulfate	Inverse variance weighted	439	-0.0026	0.0052	1.00 [0.99, 1.01]	0.624003
diastolic blood pressure	1-palmitoyl-2-docosahexaenoyl-GPC (16:0/22:6)	Inverse variance weighted	439	-0.0024	0.0048	1.00 [0.99, 1.01]	0.624023
diastolic blood pressure	N-acetylcarnosine	Inverse variance weighted	439	-0.0021	0.0042	1.00 [0.99, 1.01]	0.624323
diastolic blood pressure	glycocholate	Inverse variance weighted	439	0.0024	0.0049	1.00 [0.99, 1.01]	0.624553
diastolic blood pressure	X - 17676	Inverse variance weighted	439	-0.0023	0.0047	1.00 [0.99, 1.01]	0.626081
diastolic blood pressure	X - 11632	Inverse variance weighted	439	-0.0024	0.0049	1.00 [0.99, 1.01]	0.628455
diastolic blood pressure	palmitoylcholine	Inverse variance weighted	439	0.0023	0.0048	1.00 [0.99, 1.01]	0.628527
diastolic blood pressure	homovanillate (HVA)	Inverse variance weighted	439	0.0028	0.0058	1.00 [0.99, 1.01]	0.62968
diastolic blood pressure	2,2'-Methylenebis(6-tert-butyl-p-cresol)	Inverse variance weighted	439	-0.0024	0.0051	1.00 [0.99, 1.01]	0.631582
diastolic blood pressure	cystathionine	Inverse variance weighted	439	0.0023	0.0047	1.00 [0.99, 1.01]	0.632017
diastolic blood pressure	N-acetylphenylalanine	Inverse variance weighted	438	0.0023	0.0048	1.00 [0.99, 1.01]	0.633101
diastolic blood pressure	N-lactoyl tyrosine	Inverse variance weighted	439	0.0026	0.0054	1.00 [0.99, 1.01]	0.633425
diastolic blood pressure	1-stearoyl-2-arachidonoyl-GPI (18:0/20:4)	Inverse variance weighted	439	-0.0024	0.005	1.00 [0.99, 1.01]	0.634504
diastolic blood pressure	cholic acid glucuronide	Inverse variance weighted	439	-0.0031	0.0065	1.00 [0.98, 1.01]	0.635089
diastolic blood pressure	1-(1-enyl-palmitoyl)-2-palmitoleoyl-GPC (P-16:0/16:1)*	Inverse variance weighted	439	-0.0024	0.0051	1.00 [0.99, 1.01]	0.636299
diastolic blood pressure	myristoleate (14:1n5)	Inverse variance weighted	439	0.0021	0.0045	1.00 [0.99, 1.01]	0.639473
diastolic blood pressure	deoxycarnitine	Inverse variance weighted	439	-0.0021	0.0046	1.00 [0.99, 1.01]	0.640431
diastolic blood pressure	X - 23639	Inverse variance weighted	439	0.0023	0.0049	1.00 [0.99, 1.01]	0.641864
diastolic blood pressure	gamma-glutamyltryptophan	Inverse variance weighted	439	0.0023	0.0049	1.00 [0.99, 1.01]	0.641885
diastolic blood pressure	N-acetylglucosaminylasparagine	Inverse variance weighted	439	-0.0023	0.005	1.00 [0.99, 1.01]	0.641978
diastolic blood pressure	N6,N6-dimethyllysine	Inverse variance weighted	439	0.0022	0.0048	1.00 [0.99, 1.01]	0.642326
diastolic blood pressure	N-lactoyl leucine	Inverse variance weighted	439	0.0024	0.0052	1.00 [0.99, 1.01]	0.642504
diastolic blood pressure	gamma-glutamylhistidine	Inverse variance weighted	439	-0.0023	0.0049	1.00 [0.99, 1.01]	0.6434
diastolic blood pressure	androsterone sulfate	Inverse variance weighted	439	0.0022	0.0049	1.00 [0.99, 1.01]	0.645258
diastolic blood pressure	branched-chain, straight-chain, or cyclopropyl 10:1 fatty acid (1)*	Inverse variance weighted	439	0.0022	0.0048	1.00 [0.99, 1.01]	0.645347
diastolic blood pressure	imidazole propionate	Inverse variance weighted	439	0.0023	0.0051	1.00 [0.99, 1.01]	0.647814
diastolic blood pressure	pro-hydroxy-pro	Inverse variance weighted	439	-0.0022	0.0047	1.00 [0.99, 1.01]	0.649216
diastolic blood pressure	X - 13431	Inverse variance weighted	439	-0.0022	0.0049	1.00 [0.99, 1.01]	0.649246
diastolic blood pressure	glycoursodeoxycholic acid sulfate (1)	Inverse variance weighted	439	0.0025	0.0055	1.00 [0.99, 1.01]	0.651605
diastolic blood pressure	N-acetyl-1-methylhistidine*	Inverse variance weighted	438	0.0022	0.0049	1.00 [0.99, 1.01]	0.651732
diastolic blood pressure	tartarate	Inverse variance weighted	439	0.0023	0.0052	1.00 [0.99, 1.01]	0.652085
diastolic blood pressure	1-myristoyl-2-palmitoyl-GPC (14:0/16:0)	Inverse variance weighted	439	-0.0021	0.0048	1.00 [0.99, 1.01]	0.655928
diastolic blood pressure	isobutyrylcarnitine (C4)	Inverse variance weighted	439	-0.0022	0.005	1.00 [0.99, 1.01]	0.657298
diastolic blood pressure	creatinine	Inverse variance weighted	438	-0.002	0.0045	1.00 [0.99, 1.01]	0.658173
diastolic blood pressure	X - 12851	Inverse variance weighted	439	-0.0022	0.005	1.00 [0.99, 1.01]	0.658794
diastolic blood pressure	sphingosine	Inverse variance weighted	439	-0.0022	0.0051	1.00 [0.99, 1.01]	0.659757
diastolic blood pressure	lithocholate sulfate (1)	Inverse variance weighted	439	0.0022	0.005	1.00 [0.99, 1.01]	0.660561
diastolic blood pressure	1-stearoyl-GPI (18:0)	Inverse variance weighted	439	0.002	0.0047	1.00 [0.99, 1.01]	0.663039
diastolic blood pressure	1-(1-enyl-oleoyl)-GPE (P-18:1)*	Inverse variance weighted	439	-0.0021	0.0047	1.00 [0.99, 1.01]	0.664821
diastolic blood pressure	glucuronide of piperine metabolite C17H21NO3 (4)*	Inverse variance weighted	439	-0.0021	0.005	1.00 [0.99, 1.01]	0.666028
diastolic blood pressure	2,3-dihydroxyisovalerate	Inverse variance weighted	439	0.002	0.0047	1.00 [0.99, 1.01]	0.667327
diastolic blood pressure	1-oleoyl-GPC (18:1)	Inverse variance weighted	439	-0.0021	0.0049	1.00 [0.99, 1.01]	0.668174
diastolic blood pressure	X - 24795	Inverse variance weighted	439	-0.0026	0.0062	1.00 [0.99, 1.01]	0.66831
diastolic blood pressure	betaine	Inverse variance weighted	439	0.002	0.0048	1.00 [0.99, 1.01]	0.670619
diastolic blood pressure	(2,4 or 2,5)-dimethylphenol sulfate	Inverse variance weighted	439	-0.0025	0.006	1.00 [0.99, 1.01]	0.673908
diastolic blood pressure	methyl vanillate sulfate	Inverse variance weighted	439	-0.0028	0.0066	1.00 [0.98, 1.01]	0.674262
diastolic blood pressure	glycerate	Inverse variance weighted	439	0.002	0.0047	1.00 [0.99, 1.01]	0.674901
diastolic blood pressure	5-oxoproline	Inverse variance weighted	439	0.002	0.0049	1.00 [0.99, 1.01]	0.675183
diastolic blood pressure	2-methoxyhydroquinone sulfate (1)	Inverse variance weighted	439	-0.002	0.0049	1.00 [0.99, 1.01]	0.677581
diastolic blood pressure	N-lactoyl phenylalanine	Inverse variance weighted	439	0.0021	0.005	1.00 [0.99, 1.01]	0.678506
diastolic blood pressure	methionine sulfoxide	Inverse variance weighted	439	-0.002	0.0048	1.00 [0.99, 1.01]	0.679326
diastolic blood pressure	alpha-hydroxyisocaproate	Inverse variance weighted	439	-0.002	0.0048	1.00 [0.99, 1.01]	0.680958
diastolic blood pressure	X - 24518	Inverse variance weighted	439	-0.0023	0.0056	1.00 [0.99, 1.01]	0.682652
diastolic blood pressure	X - 17346	Inverse variance weighted	439	0.0022	0.0055	1.00 [0.99, 1.01]	0.683439
diastolic blood pressure	hydroxyasparagine**	Inverse variance weighted	439	-0.0019	0.0047	1.00 [0.99, 1.01]	0.685483
diastolic blood pressure	X - 21285	Inverse variance weighted	439	0.0021	0.0053	1.00 [0.99, 1.01]	0.68708
diastolic blood pressure	X - 15728	Inverse variance weighted	439	0.002	0.005	1.00 [0.99, 1.01]	0.687339
diastolic blood pressure	X - 25109	Inverse variance weighted	439	-0.0021	0.0052	1.00 [0.99, 1.01]	0.687621
diastolic blood pressure	linoleate (18:2n6)	Inverse variance weighted	439	0.0019	0.0047	1.00 [0.99, 1.01]	0.689215
diastolic blood pressure	sulfate of piperine metabolite C18H21NO3 (1)*	Inverse variance weighted	439	0.0021	0.0052	1.00 [0.99, 1.01]	0.689742
diastolic blood pressure	4-hydroxyphenylpyruvate	Inverse variance weighted	439	-0.002	0.0049	1.00 [0.99, 1.01]	0.690278
diastolic blood pressure	X - 12740	Inverse variance weighted	439	0.0022	0.0057	1.00 [0.99, 1.01]	0.69257
diastolic blood pressure	phosphate	Inverse variance weighted	439	-0.0019	0.0048	1.00 [0.99, 1.01]	0.692726
diastolic blood pressure	pantoate	Inverse variance weighted	439	-0.002	0.005	1.00 [0.99, 1.01]	0.692966
diastolic blood pressure	gamma-glutamylleucine	Inverse variance weighted	439	-0.0018	0.0047	1.00 [0.99, 1.01]	0.699082
diastolic blood pressure	tartronate (hydroxymalonate)	Inverse variance weighted	439	0.0018	0.0047	1.00 [0.99, 1.01]	0.699321
diastolic blood pressure	4-ethylphenylsulfate	Inverse variance weighted	439	0.0018	0.0047	1.00 [0.99, 1.01]	0.699609
diastolic blood pressure	X - 24565	Inverse variance weighted	439	-0.0026	0.0068	1.00 [0.98, 1.01]	0.700836
diastolic blood pressure	sphinganine-1-phosphate	Inverse variance weighted	439	0.002	0.0052	1.00 [0.99, 1.01]	0.70214
diastolic blood pressure	glucuronate	Inverse variance weighted	439	0.0018	0.0048	1.00 [0.99, 1.01]	0.703246
diastolic blood pressure	adenosine 5'-monophosphate (AMP)	Inverse variance weighted	439	-0.0019	0.0049	1.00 [0.99, 1.01]	0.703571
diastolic blood pressure	X - 25420	Inverse variance weighted	439	0.0017	0.0046	1.00 [0.99, 1.01]	0.703653
diastolic blood pressure	N,N,N-trimethyl-alanylproline betaine (TMAP)	Inverse variance weighted	439	-0.0018	0.0047	1.00 [0.99, 1.01]	0.70458
diastolic blood pressure	indolepropionate	Inverse variance weighted	439	0.0018	0.0048	1.00 [0.99, 1.01]	0.706217
diastolic blood pressure	X - 12847	Inverse variance weighted	439	0.0019	0.0052	1.00 [0.99, 1.01]	0.708233
diastolic blood pressure	sphingadienine	Inverse variance weighted	439	-0.0024	0.0064	1.00 [0.99, 1.01]	0.708491
diastolic blood pressure	N-methylproline	Inverse variance weighted	439	-0.0018	0.0048	1.00 [0.99, 1.01]	0.710144
diastolic blood pressure	gamma-glutamylisoleucine*	Inverse variance weighted	439	0.0017	0.0046	1.00 [0.99, 1.01]	0.710394
diastolic blood pressure	X - 23648	Inverse variance weighted	439	-0.0019	0.0051	1.00 [0.99, 1.01]	0.710583
diastolic blood pressure	4-acetylcatechol sulfate (1)	Inverse variance weighted	439	-0.0018	0.005	1.00 [0.99, 1.01]	0.711369
diastolic blood pressure	3-carboxy-4-methyl-5-propyl-2-furanpropanoate (CMPF)	Inverse variance weighted	439	0.0018	0.0049	1.00 [0.99, 1.01]	0.712025
diastolic blood pressure	N-acetylalanine	Inverse variance weighted	439	0.0019	0.0051	1.00 [0.99, 1.01]	0.712255
diastolic blood pressure	X - 24728	Inverse variance weighted	439	0.0018	0.0049	1.00 [0.99, 1.01]	0.716027
diastolic blood pressure	androstenediol (3beta,17beta) disulfate (2)	Inverse variance weighted	439	-0.0016	0.0044	1.00 [0.99, 1.01]	0.716226
diastolic blood pressure	X - 25419	Inverse variance weighted	439	0.0017	0.0048	1.00 [0.99, 1.01]	0.716252
diastolic blood pressure	8-methoxykynurenate	Inverse variance weighted	439	0.0019	0.0052	1.00 [0.99, 1.01]	0.716258
diastolic blood pressure	delta-CEHC	Inverse variance weighted	439	0.002	0.0055	1.00 [0.99, 1.01]	0.716605
diastolic blood pressure	trans-4-hydroxyproline	Inverse variance weighted	439	0.0017	0.0047	1.00 [0.99, 1.01]	0.718363
diastolic blood pressure	1-methylxanthine	Inverse variance weighted	439	-0.0018	0.0051	1.00 [0.99, 1.01]	0.718997
diastolic blood pressure	glycocholenate sulfate*	Inverse variance weighted	439	0.0018	0.005	1.00 [0.99, 1.01]	0.7202
diastolic blood pressure	1-palmitoyl-2-oleoyl-GPI (16:0/18:1)*	Inverse variance weighted	439	0.0017	0.0049	1.00 [0.99, 1.01]	0.720495
diastolic blood pressure	2-hydroxy-4-(methylthio)butanoic acid	Inverse variance weighted	438	-0.0017	0.0048	1.00 [0.99, 1.01]	0.722076
diastolic blood pressure	stearoylcholine*	Inverse variance weighted	439	-0.0018	0.0051	1.00 [0.99, 1.01]	0.722594
diastolic blood pressure	X - 17438	Inverse variance weighted	439	0.0018	0.0052	1.00 [0.99, 1.01]	0.723846
diastolic blood pressure	3-phosphoglycerate	Inverse variance weighted	439	0.0017	0.0048	1.00 [0.99, 1.01]	0.724206
diastolic blood pressure	arachidoylcarnitine (C20)*	Inverse variance weighted	439	0.0018	0.005	1.00 [0.99, 1.01]	0.724613
diastolic blood pressure	tiglylcarnitine (C5:1-DC)	Inverse variance weighted	439	-0.0017	0.0049	1.00 [0.99, 1.01]	0.726417
diastolic blood pressure	X - 12701	Inverse variance weighted	439	0.0019	0.0054	1.00 [0.99, 1.01]	0.727263
diastolic blood pressure	X - 17654	Inverse variance weighted	439	0.0017	0.005	1.00 [0.99, 1.01]	0.731506
diastolic blood pressure	glycosyl ceramide (d18:1/23:1, d17:1/24:1)*	Inverse variance weighted	438	-0.002	0.0059	1.00 [0.99, 1.01]	0.733095
diastolic blood pressure	nervonoylcarnitine (C24:1)*	Inverse variance weighted	439	0.0017	0.0049	1.00 [0.99, 1.01]	0.73389
diastolic blood pressure	umbelliferone sulfate	Inverse variance weighted	439	-0.002	0.0058	1.00 [0.99, 1.01]	0.734336
diastolic blood pressure	1-(1-enyl-palmitoyl)-2-oleoyl-GPE (P-16:0/18:1)*	Inverse variance weighted	439	-0.0016	0.0047	1.00 [0.99, 1.01]	0.735832
diastolic blood pressure	picolinate	Inverse variance weighted	438	-0.0017	0.0052	1.00 [0.99, 1.01]	0.736187
diastolic blood pressure	N-acetyl-3-methylhistidine*	Inverse variance weighted	439	-0.0017	0.0052	1.00 [0.99, 1.01]	0.736879
diastolic blood pressure	ascorbic acid 3-sulfate*	Inverse variance weighted	439	0.0016	0.0046	1.00 [0.99, 1.01]	0.736941
diastolic blood pressure	glycohyocholate	Inverse variance weighted	439	0.0018	0.0052	1.00 [0.99, 1.01]	0.737174
diastolic blood pressure	epiandrosterone sulfate	Inverse variance weighted	439	0.0016	0.0049	1.00 [0.99, 1.01]	0.737939
diastolic blood pressure	phenylalanine	Inverse variance weighted	439	0.0016	0.0048	1.00 [0.99, 1.01]	0.738396
diastolic blood pressure	methyl glucopyranoside (alpha + beta)	Inverse variance weighted	439	-0.0017	0.005	1.00 [0.99, 1.01]	0.73993
diastolic blood pressure	1-linoleoylglycerol (18:2)	Inverse variance weighted	439	0.0016	0.0048	1.00 [0.99, 1.01]	0.739931
diastolic blood pressure	2-methoxyresorcinol sulfate	Inverse variance weighted	439	0.0018	0.0056	1.00 [0.99, 1.01]	0.746579
diastolic blood pressure	homoarginine	Inverse variance weighted	438	-0.0014	0.0045	1.00 [0.99, 1.01]	0.748132
diastolic blood pressure	isoleucine	Inverse variance weighted	439	0.0016	0.0048	1.00 [0.99, 1.01]	0.748474
diastolic blood pressure	serotonin	Inverse variance weighted	439	-0.0016	0.0051	1.00 [0.99, 1.01]	0.749509
diastolic blood pressure	isovalerate (i5:0)	Inverse variance weighted	439	-0.0016	0.0049	1.00 [0.99, 1.01]	0.750598
diastolic blood pressure	glutarylcarnitine (C5-DC)	Inverse variance weighted	439	0.0015	0.0048	1.00 [0.99, 1.01]	0.750677
diastolic blood pressure	gamma-glutamyl-2-aminobutyrate	Inverse variance weighted	439	0.0016	0.0051	1.00 [0.99, 1.01]	0.75082
diastolic blood pressure	S-allylcysteine	Inverse variance weighted	439	0.0016	0.0052	1.00 [0.99, 1.01]	0.752546
diastolic blood pressure	X - 17685	Inverse variance weighted	439	0.0016	0.005	1.00 [0.99, 1.01]	0.754458
diastolic blood pressure	ergothioneine	Inverse variance weighted	439	0.0015	0.0047	1.00 [0.99, 1.01]	0.755185
diastolic blood pressure	X - 11850	Inverse variance weighted	439	0.0015	0.0048	1.00 [0.99, 1.01]	0.755558
diastolic blood pressure	X - 12261	Inverse variance weighted	438	0.0021	0.0068	1.00 [0.99, 1.02]	0.756401
diastolic blood pressure	alliin	Inverse variance weighted	439	0.0018	0.0057	1.00 [0.99, 1.01]	0.757549
diastolic blood pressure	1-palmitoyl-GPE (16:0)	Inverse variance weighted	439	0.0015	0.005	1.00 [0.99, 1.01]	0.758342
diastolic blood pressure	taurocholate	Inverse variance weighted	439	0.0016	0.0051	1.00 [0.99, 1.01]	0.758815
diastolic blood pressure	N1-Methyl-2-pyridone-5-carboxamide	Inverse variance weighted	439	0.0015	0.0049	1.00 [0.99, 1.01]	0.759386
diastolic blood pressure	glucuronide of C10H18O2 (7)*	Inverse variance weighted	439	0.0017	0.0056	1.00 [0.99, 1.01]	0.759749
diastolic blood pressure	N-lactoyl valine	Inverse variance weighted	439	-0.0015	0.0051	1.00 [0.99, 1.01]	0.761644
diastolic blood pressure	valine	Inverse variance weighted	439	-0.0015	0.0049	1.00 [0.99, 1.01]	0.761734
diastolic blood pressure	deoxycholic acid 12-sulfate*	Inverse variance weighted	439	0.0016	0.0052	1.00 [0.99, 1.01]	0.761934
diastolic blood pressure	alpha-hydroxycaproate	Inverse variance weighted	439	0.0019	0.0062	1.00 [0.99, 1.01]	0.76241
diastolic blood pressure	6-hydroxyindole sulfate	Inverse variance weighted	439	0.0015	0.005	1.00 [0.99, 1.01]	0.766513
diastolic blood pressure	X - 13844	Inverse variance weighted	439	-0.0015	0.005	1.00 [0.99, 1.01]	0.767514
diastolic blood pressure	X - 12839	Inverse variance weighted	439	0.0018	0.0061	1.00 [0.99, 1.01]	0.769068
diastolic blood pressure	stachydrine	Inverse variance weighted	439	-0.0014	0.0047	1.00 [0.99, 1.01]	0.770025
diastolic blood pressure	3b-hydroxy-5-cholenoic acid	Inverse variance weighted	439	-0.0016	0.0055	1.00 [0.99, 1.01]	0.770447
diastolic blood pressure	nicotinamide	Inverse variance weighted	439	0.0015	0.005	1.00 [0.99, 1.01]	0.771362
diastolic blood pressure	1-palmitoyl-2-arachidonoyl-GPI (16:0/20:4)*	Inverse variance weighted	439	-0.0014	0.005	1.00 [0.99, 1.01]	0.772542
diastolic blood pressure	X - 21807	Inverse variance weighted	439	-0.0017	0.0059	1.00 [0.99, 1.01]	0.773982
diastolic blood pressure	galactonate	Inverse variance weighted	439	-0.0014	0.0049	1.00 [0.99, 1.01]	0.775161
diastolic blood pressure	trigonelline (N'-methylnicotinate)	Inverse variance weighted	439	-0.0013	0.0047	1.00 [0.99, 1.01]	0.778588
diastolic blood pressure	2-piperidinone	Inverse variance weighted	439	-0.0014	0.0049	1.00 [0.99, 1.01]	0.778852
diastolic blood pressure	2-stearoyl-GPE (18:0)*	Inverse variance weighted	439	0.0013	0.0048	1.00 [0.99, 1.01]	0.779005
diastolic blood pressure	5-(galactosylhydroxy)-L-lysine	Inverse variance weighted	439	-0.0014	0.0052	1.00 [0.99, 1.01]	0.78392
diastolic blood pressure	X - 24241	Inverse variance weighted	439	-0.0014	0.005	1.00 [0.99, 1.01]	0.783943
diastolic blood pressure	glycolithocholate	Inverse variance weighted	439	0.0014	0.0051	1.00 [0.99, 1.01]	0.785922
diastolic blood pressure	3-(3-hydroxyphenyl)propionate	Inverse variance weighted	439	-0.0014	0.0051	1.00 [0.99, 1.01]	0.786122
diastolic blood pressure	piperine	Inverse variance weighted	439	-0.0013	0.0048	1.00 [0.99, 1.01]	0.786303
diastolic blood pressure	N-acetylneuraminate	Inverse variance weighted	438	-0.0013	0.0047	1.00 [0.99, 1.01]	0.788415
diastolic blood pressure	gamma-glutamylmethionine	Inverse variance weighted	439	0.0013	0.0048	1.00 [0.99, 1.01]	0.792523
diastolic blood pressure	2,3-dihydroxy-2-methylbutyrate	Inverse variance weighted	439	0.0013	0.005	1.00 [0.99, 1.01]	0.794406
diastolic blood pressure	5-methyluridine (ribothymidine)	Inverse variance weighted	439	-0.0014	0.0054	1.00 [0.99, 1.01]	0.796008
diastolic blood pressure	X - 21834	Inverse variance weighted	439	-0.0014	0.0053	1.00 [0.99, 1.01]	0.796425
diastolic blood pressure	fructose	Inverse variance weighted	439	0.0012	0.0048	1.00 [0.99, 1.01]	0.796443
diastolic blood pressure	X - 12007	Inverse variance weighted	439	0.0012	0.0048	1.00 [0.99, 1.01]	0.796475
diastolic blood pressure	2-aminobutyrate	Inverse variance weighted	439	0.0013	0.005	1.00 [0.99, 1.01]	0.796765
diastolic blood pressure	ferulic acid 4-sulfate	Inverse variance weighted	439	0.0014	0.0053	1.00 [0.99, 1.01]	0.797458
diastolic blood pressure	androstenediol (3alpha, 17alpha) monosulfate (3)	Inverse variance weighted	439	-0.0011	0.0043	1.00 [0.99, 1.01]	0.798427
diastolic blood pressure	X - 12411	Inverse variance weighted	439	-0.0012	0.0048	1.00 [0.99, 1.01]	0.799264
diastolic blood pressure	cysteine	Inverse variance weighted	439	0.0012	0.0048	1.00 [0.99, 1.01]	0.800243
diastolic blood pressure	dihydroferulic acid sulfate	Inverse variance weighted	439	0.0016	0.0062	1.00 [0.99, 1.01]	0.800675
diastolic blood pressure	X - 24546	Inverse variance weighted	439	-0.0014	0.0055	1.00 [0.99, 1.01]	0.801134
diastolic blood pressure	gamma-tocopherol/beta-tocopherol	Inverse variance weighted	439	0.0012	0.0049	1.00 [0.99, 1.01]	0.801165
diastolic blood pressure	dihydroferulate	Inverse variance weighted	439	0.0014	0.0054	1.00 [0.99, 1.01]	0.801819
diastolic blood pressure	propionylcarnitine (C3)	Inverse variance weighted	439	0.0012	0.0048	1.00 [0.99, 1.01]	0.802519
diastolic blood pressure	androstenediol (3beta,17beta) disulfate (1)	Inverse variance weighted	439	0.0011	0.0045	1.00 [0.99, 1.01]	0.804335
diastolic blood pressure	linoleoyl-arachidonoyl-glycerol (18:2/20:4) [2]*	Inverse variance weighted	439	0.0012	0.005	1.00 [0.99, 1.01]	0.80445
diastolic blood pressure	furaneol sulfate	Inverse variance weighted	439	0.0015	0.0059	1.00 [0.99, 1.01]	0.80568
diastolic blood pressure	1-stearoyl-2-oleoyl-GPC (18:0/18:1)	Inverse variance weighted	439	0.0012	0.0047	1.00 [0.99, 1.01]	0.80597
diastolic blood pressure	2R,3R-dihydroxybutyrate	Inverse variance weighted	439	0.0012	0.0049	1.00 [0.99, 1.01]	0.805989
diastolic blood pressure	16a-hydroxy DHEA 3-sulfate	Inverse variance weighted	439	-0.0012	0.0051	1.00 [0.99, 1.01]	0.808011
diastolic blood pressure	N-acetylglycine	Inverse variance weighted	439	0.0012	0.0048	1.00 [0.99, 1.01]	0.809743
diastolic blood pressure	X - 12013	Inverse variance weighted	439	-0.0014	0.0058	1.00 [0.99, 1.01]	0.814135
diastolic blood pressure	X - 19141	Inverse variance weighted	439	-0.0011	0.0048	1.00 [0.99, 1.01]	0.815572
diastolic blood pressure	tyrosine	Inverse variance weighted	439	0.0011	0.0048	1.00 [0.99, 1.01]	0.817172
diastolic blood pressure	X - 26111	Inverse variance weighted	439	-0.0011	0.005	1.00 [0.99, 1.01]	0.819955
diastolic blood pressure	trans-urocanate	Inverse variance weighted	439	-0.0011	0.0049	1.00 [0.99, 1.01]	0.820574
diastolic blood pressure	inosine	Inverse variance weighted	439	0.0014	0.0061	1.00 [0.99, 1.01]	0.821508
diastolic blood pressure	S-adenosylhomocysteine (SAH)	Inverse variance weighted	439	0.0012	0.0054	1.00 [0.99, 1.01]	0.822752
diastolic blood pressure	X - 24418	Inverse variance weighted	438	0.0013	0.0058	1.00 [0.99, 1.01]	0.823925
diastolic blood pressure	X - 11483	Inverse variance weighted	439	0.0011	0.0049	1.00 [0.99, 1.01]	0.824307
diastolic blood pressure	lignoceroylcarnitine (C24)*	Inverse variance weighted	439	-0.0011	0.005	1.00 [0.99, 1.01]	0.826044
diastolic blood pressure	sphinganine	Inverse variance weighted	439	-0.0011	0.0052	1.00 [0.99, 1.01]	0.827917
diastolic blood pressure	N-succinyl-phenylalanine	Inverse variance weighted	439	0.0012	0.0055	1.00 [0.99, 1.01]	0.828589
diastolic blood pressure	pentose acid*	Inverse variance weighted	439	-0.001	0.0047	1.00 [0.99, 1.01]	0.830668
diastolic blood pressure	X - 13729	Inverse variance weighted	439	0.001	0.0048	1.00 [0.99, 1.01]	0.830775
diastolic blood pressure	1-(1-enyl-stearoyl)-2-arachidonoyl-GPE (P-18:0/20:4)*	Inverse variance weighted	439	-0.001	0.0047	1.00 [0.99, 1.01]	0.831398
diastolic blood pressure	phytanate	Inverse variance weighted	439	0.0011	0.005	1.00 [0.99, 1.01]	0.832296
diastolic blood pressure	linolenate [alpha or gamma; (18:3n3 or 6)]	Inverse variance weighted	439	0.001	0.0045	1.00 [0.99, 1.01]	0.833287
diastolic blood pressure	X - 23276	Inverse variance weighted	439	-0.0013	0.0061	1.00 [0.99, 1.01]	0.837732
diastolic blood pressure	X - 10458	Inverse variance weighted	439	-0.001	0.0049	1.00 [0.99, 1.01]	0.840909
diastolic blood pressure	X - 25520	Inverse variance weighted	439	-0.001	0.0051	1.00 [0.99, 1.01]	0.843592
diastolic blood pressure	N-formylanthranilic acid	Inverse variance weighted	439	0.001	0.005	1.00 [0.99, 1.01]	0.843858
diastolic blood pressure	cortisone	Inverse variance weighted	439	-0.0009	0.0046	1.00 [0.99, 1.01]	0.844771
diastolic blood pressure	methionine	Inverse variance weighted	439	0.0009	0.0047	1.00 [0.99, 1.01]	0.845468
diastolic blood pressure	docosatrienoate (22:3n3)	Inverse variance weighted	439	0.0011	0.0055	1.00 [0.99, 1.01]	0.845742
diastolic blood pressure	creatine	Inverse variance weighted	439	-0.0009	0.0045	1.00 [0.99, 1.01]	0.848208
diastolic blood pressure	X - 17690	Inverse variance weighted	439	-0.0011	0.0055	1.00 [0.99, 1.01]	0.848313
diastolic blood pressure	N1-methyladenosine	Inverse variance weighted	439	-0.0009	0.0049	1.00 [0.99, 1.01]	0.849456
diastolic blood pressure	sulfate of piperine metabolite C16H19NO3 (3)*	Inverse variance weighted	439	-0.0009	0.0049	1.00 [0.99, 1.01]	0.851785
diastolic blood pressure	X - 11444	Inverse variance weighted	439	0.0009	0.0047	1.00 [0.99, 1.01]	0.852499
diastolic blood pressure	phosphoethanolamine	Inverse variance weighted	439	-0.0009	0.0048	1.00 [0.99, 1.01]	0.855224
diastolic blood pressure	11beta-hydroxyetiocholanolone glucuronide*	Inverse variance weighted	439	0.0009	0.0052	1.00 [0.99, 1.01]	0.858266
diastolic blood pressure	xanthurenate	Inverse variance weighted	439	-0.0009	0.0048	1.00 [0.99, 1.01]	0.858626
diastolic blood pressure	1-palmitoyl-GPI (16:0)	Inverse variance weighted	439	-0.0008	0.0048	1.00 [0.99, 1.01]	0.85925
diastolic blood pressure	lysine	Inverse variance weighted	439	-0.0009	0.0049	1.00 [0.99, 1.01]	0.862628
diastolic blood pressure	X - 11308	Inverse variance weighted	439	-0.0008	0.0045	1.00 [0.99, 1.01]	0.862655
diastolic blood pressure	4-hydroxychlorothalonil	Inverse variance weighted	439	0.0008	0.005	1.00 [0.99, 1.01]	0.864384
diastolic blood pressure	X - 21364	Inverse variance weighted	439	-0.0008	0.0048	1.00 [0.99, 1.01]	0.865719
diastolic blood pressure	cinnamoylglycine	Inverse variance weighted	439	-0.0008	0.0047	1.00 [0.99, 1.01]	0.866684
diastolic blood pressure	N-acetyltyrosine	Inverse variance weighted	438	0.0008	0.0049	1.00 [0.99, 1.01]	0.867874
diastolic blood pressure	glutamine	Inverse variance weighted	439	0.0008	0.005	1.00 [0.99, 1.01]	0.868708
diastolic blood pressure	12,13-DiHOME	Inverse variance weighted	439	0.0008	0.005	1.00 [0.99, 1.01]	0.871038
diastolic blood pressure	1-(1-enyl-stearoyl)-2-oleoyl-GPE (P-18:0/18:1)	Inverse variance weighted	439	-0.0008	0.0047	1.00 [0.99, 1.01]	0.872563
diastolic blood pressure	ascorbic acid 2-sulfate	Inverse variance weighted	439	0.0008	0.0048	1.00 [0.99, 1.01]	0.876048
diastolic blood pressure	ethyl beta-glucopyranoside	Inverse variance weighted	439	-0.0008	0.0049	1.00 [0.99, 1.01]	0.876686
diastolic blood pressure	methylsuccinoylcarnitine	Inverse variance weighted	439	0.0008	0.005	1.00 [0.99, 1.01]	0.87946
diastolic blood pressure	5-methylthioadenosine (MTA)	Inverse variance weighted	439	0.0008	0.005	1.00 [0.99, 1.01]	0.879789
diastolic blood pressure	N,N-dimethylalanine	Inverse variance weighted	439	0.0008	0.0051	1.00 [0.99, 1.01]	0.880388
diastolic blood pressure	carotene diol (3)	Inverse variance weighted	439	-0.0007	0.0049	1.00 [0.99, 1.01]	0.880619
diastolic blood pressure	1-stearoyl-GPE (18:0)	Inverse variance weighted	439	-0.0007	0.0049	1.00 [0.99, 1.01]	0.881461
diastolic blood pressure	X - 24951	Inverse variance weighted	439	-0.0007	0.0049	1.00 [0.99, 1.01]	0.882603
diastolic blood pressure	campesterol	Inverse variance weighted	438	0.0009	0.0061	1.00 [0.99, 1.01]	0.882954
diastolic blood pressure	X - 24757	Inverse variance weighted	439	0.0008	0.0056	1.00 [0.99, 1.01]	0.883186
diastolic blood pressure	hydroxy-N6,N6,N6-trimethyllysine*	Inverse variance weighted	439	0.0007	0.0047	1.00 [0.99, 1.01]	0.88422
diastolic blood pressure	gulonate*	Inverse variance weighted	439	-0.0007	0.005	1.00 [0.99, 1.01]	0.886469
diastolic blood pressure	4-methylguaiacol sulfate	Inverse variance weighted	439	0.0007	0.005	1.00 [0.99, 1.01]	0.887082
diastolic blood pressure	2'-deoxyuridine	Inverse variance weighted	439	-0.0007	0.005	1.00 [0.99, 1.01]	0.890064
diastolic blood pressure	X - 21742	Inverse variance weighted	439	-0.0007	0.0055	1.00 [0.99, 1.01]	0.892202
diastolic blood pressure	beta-alanine	Inverse variance weighted	439	-0.0006	0.0048	1.00 [0.99, 1.01]	0.893709
diastolic blood pressure	flavin adenine dinucleotide (FAD)	Inverse variance weighted	439	0.0008	0.0059	1.00 [0.99, 1.01]	0.893763
diastolic blood pressure	linoleoylcholine*	Inverse variance weighted	439	0.0006	0.005	1.00 [0.99, 1.01]	0.896272
diastolic blood pressure	X - 16397	Inverse variance weighted	439	-0.0006	0.0048	1.00 [0.99, 1.01]	0.896295
diastolic blood pressure	leucine	Inverse variance weighted	439	0.0006	0.0048	1.00 [0.99, 1.01]	0.896649
diastolic blood pressure	caprate (10:0)	Inverse variance weighted	439	0.0006	0.0047	1.00 [0.99, 1.01]	0.898121
diastolic blood pressure	X - 17325	Inverse variance weighted	439	0.0006	0.005	1.00 [0.99, 1.01]	0.899759
diastolic blood pressure	gamma-glutamylvaline	Inverse variance weighted	439	-0.0006	0.0046	1.00 [0.99, 1.01]	0.900312
diastolic blood pressure	threonate	Inverse variance weighted	439	-0.0006	0.0047	1.00 [0.99, 1.01]	0.903385
diastolic blood pressure	3-methoxycatechol sulfate (2)	Inverse variance weighted	439	-0.0006	0.005	1.00 [0.99, 1.01]	0.904009
diastolic blood pressure	caffeine	Inverse variance weighted	439	-0.0006	0.0048	1.00 [0.99, 1.01]	0.905034
diastolic blood pressure	beta-cryptoxanthin	Inverse variance weighted	439	-0.0006	0.0047	1.00 [0.99, 1.01]	0.906043
diastolic blood pressure	1-arachidonoyl-GPC (20:4n6)*	Inverse variance weighted	439	-0.0006	0.0048	1.00 [0.99, 1.01]	0.907358
diastolic blood pressure	2-hydroxy-3-methylvalerate	Inverse variance weighted	439	-0.0005	0.0045	1.00 [0.99, 1.01]	0.908218
diastolic blood pressure	X - 24970	Inverse variance weighted	439	-0.0006	0.0049	1.00 [0.99, 1.01]	0.908628
diastolic blood pressure	1-stearoyl-2-oleoyl-GPS (18:0/18:1)	Inverse variance weighted	439	0.0005	0.0048	1.00 [0.99, 1.01]	0.909021
diastolic blood pressure	gamma-glutamyl-alpha-lysine	Inverse variance weighted	439	-0.0006	0.0049	1.00 [0.99, 1.01]	0.909421
diastolic blood pressure	glycerol	Inverse variance weighted	439	0.0005	0.0041	1.00 [0.99, 1.01]	0.910588
diastolic blood pressure	gentisate	Inverse variance weighted	439	0.0005	0.0047	1.00 [0.99, 1.01]	0.911401
diastolic blood pressure	1-stearoyl-2-arachidonoyl-GPC (18:0/20:4)	Inverse variance weighted	439	-0.0005	0.0047	1.00 [0.99, 1.01]	0.912199
diastolic blood pressure	X - 21310	Inverse variance weighted	439	0.0005	0.0049	1.00 [0.99, 1.01]	0.912498
diastolic blood pressure	1-oleoyl-2-docosahexaenoyl-GPC (18:1/22:6)*	Inverse variance weighted	439	-0.0005	0.0047	1.00 [0.99, 1.01]	0.913348
diastolic blood pressure	3-formylindole	Inverse variance weighted	439	0.0005	0.0046	1.00 [0.99, 1.01]	0.914206
diastolic blood pressure	pyridoxate	Inverse variance weighted	439	-0.0005	0.0048	1.00 [0.99, 1.01]	0.914549
diastolic blood pressure	catechol sulfate	Inverse variance weighted	439	-0.0005	0.0048	1.00 [0.99, 1.01]	0.91556
diastolic blood pressure	andro steroid monosulfate C19H28O6S (1)*	Inverse variance weighted	439	0.0006	0.0055	1.00 [0.99, 1.01]	0.916224
diastolic blood pressure	linoleoyl ethanolamide	Inverse variance weighted	439	-0.0005	0.0052	1.00 [0.99, 1.01]	0.919934
diastolic blood pressure	1-linoleoyl-GPG (18:2)*	Inverse variance weighted	439	-0.0005	0.0048	1.00 [0.99, 1.01]	0.920032
diastolic blood pressure	N-acetylglutamine	Inverse variance weighted	438	0.0005	0.0047	1.00 [0.99, 1.01]	0.920155
diastolic blood pressure	threonine	Inverse variance weighted	439	-0.0005	0.0048	1.00 [0.99, 1.01]	0.923038
diastolic blood pressure	X - 17146	Inverse variance weighted	439	-0.0005	0.0051	1.00 [0.99, 1.01]	0.925134
diastolic blood pressure	cysteine-glutathione disulfide	Inverse variance weighted	439	0.0005	0.0052	1.00 [0.99, 1.01]	0.927094
diastolic blood pressure	dimethylarginine (SDMA + ADMA)	Inverse variance weighted	439	0.0004	0.0048	1.00 [0.99, 1.01]	0.928171
diastolic blood pressure	X - 12812	Inverse variance weighted	439	0.0005	0.0054	1.00 [0.99, 1.01]	0.929001
diastolic blood pressure	aspartate	Inverse variance weighted	439	0.0004	0.0046	1.00 [0.99, 1.01]	0.929419
diastolic blood pressure	N6,N6,N6-trimethyllysine	Inverse variance weighted	439	0.0004	0.0046	1.00 [0.99, 1.01]	0.930153
diastolic blood pressure	pyruvate	Inverse variance weighted	439	0.0004	0.0051	1.00 [0.99, 1.01]	0.932274
diastolic blood pressure	thymol sulfate	Inverse variance weighted	439	-0.0004	0.0049	1.00 [0.99, 1.01]	0.935842
diastolic blood pressure	1-stearoyl-2-linoleoyl-GPI (18:0/18:2)	Inverse variance weighted	439	-0.0004	0.0047	1.00 [0.99, 1.01]	0.935935
diastolic blood pressure	1-oleoyl-GPI (18:1)	Inverse variance weighted	439	0.0004	0.005	1.00 [0.99, 1.01]	0.940184
diastolic blood pressure	alpha-tocopherol	Inverse variance weighted	439	-0.0003	0.0047	1.00 [0.99, 1.01]	0.941294
diastolic blood pressure	1-palmitoyl-GPG (16:0)*	Inverse variance weighted	439	-0.0004	0.0049	1.00 [0.99, 1.01]	0.941556
diastolic blood pressure	X - 12714	Inverse variance weighted	439	-0.0004	0.0053	1.00 [0.99, 1.01]	0.94174
diastolic blood pressure	2-oxoarginine*	Inverse variance weighted	438	-0.0004	0.005	1.00 [0.99, 1.01]	0.942503
diastolic blood pressure	gamma-glutamylthreonine	Inverse variance weighted	439	0.0003	0.0049	1.00 [0.99, 1.01]	0.944308
diastolic blood pressure	cerotoylcarnitine (C26)*	Inverse variance weighted	439	0.0003	0.0048	1.00 [0.99, 1.01]	0.944685
diastolic blood pressure	N-acetylglucosamine/N-acetylgalactosamine	Inverse variance weighted	439	0.0003	0.0047	1.00 [0.99, 1.01]	0.947086
diastolic blood pressure	linoleoyl-arachidonoyl-glycerol (18:2/20:4) [1]*	Inverse variance weighted	439	-0.0003	0.0051	1.00 [0.99, 1.01]	0.948908
diastolic blood pressure	X - 12729	Inverse variance weighted	439	0.0003	0.0053	1.00 [0.99, 1.01]	0.953468
diastolic blood pressure	1,2-dilinoleoyl-GPE (18:2/18:2)*	Inverse variance weighted	439	0.0003	0.0052	1.00 [0.99, 1.01]	0.954122
diastolic blood pressure	catechol glucuronide	Inverse variance weighted	439	0.0004	0.0063	1.00 [0.99, 1.01]	0.954565
diastolic blood pressure	X - 12193	Inverse variance weighted	439	0.0003	0.005	1.00 [0.99, 1.01]	0.959586
diastolic blood pressure	X - 24585	Inverse variance weighted	439	0.0002	0.0049	1.00 [0.99, 1.01]	0.961605
diastolic blood pressure	N-acetylkynurenine (2)	Inverse variance weighted	438	0.0002	0.0054	1.00 [0.99, 1.01]	0.963238
diastolic blood pressure	cystine	Inverse variance weighted	439	-0.0002	0.0047	1.00 [0.99, 1.01]	0.963431
diastolic blood pressure	iminodiacetate (IDA)	Inverse variance weighted	439	-0.0002	0.0048	1.00 [0.99, 1.01]	0.966917
diastolic blood pressure	stearoylcarnitine (C18)	Inverse variance weighted	439	0.0002	0.005	1.00 [0.99, 1.01]	0.966987
diastolic blood pressure	sulfate of piperine metabolite C16H19NO3 (2)*	Inverse variance weighted	439	0.0002	0.0048	1.00 [0.99, 1.01]	0.967039
diastolic blood pressure	5alpha-androstan-3alpha,17alpha-diol monosulfate	Inverse variance weighted	439	0.0002	0.006	1.00 [0.99, 1.01]	0.968108
diastolic blood pressure	7-alpha-hydroxy-3-oxo-4-cholestenoate (7-Hoca)	Inverse variance weighted	439	-0.0002	0.0049	1.00 [0.99, 1.01]	0.968315
diastolic blood pressure	O-sulfo-L-tyrosine	Inverse variance weighted	438	-0.0002	0.005	1.00 [0.99, 1.01]	0.968419
diastolic blood pressure	isoursodeoxycholate	Inverse variance weighted	439	0.0002	0.0049	1.00 [0.99, 1.01]	0.968437
diastolic blood pressure	X - 11849	Inverse variance weighted	439	0.0002	0.0048	1.00 [0.99, 1.01]	0.970978
diastolic blood pressure	4-acetaminophen sulfate	Inverse variance weighted	439	-0.0003	0.0071	1.00 [0.99, 1.01]	0.971178
diastolic blood pressure	X - 22520	Inverse variance weighted	439	0.0002	0.0058	1.00 [0.99, 1.01]	0.973159
diastolic blood pressure	pregnenetriol disulfate*	Inverse variance weighted	439	-0.0001	0.0044	1.00 [0.99, 1.01]	0.977386
diastolic blood pressure	guaiacol sulfate	Inverse variance weighted	439	0.0001	0.0047	1.00 [0.99, 1.01]	0.97758
diastolic blood pressure	N-acetylalliin	Inverse variance weighted	439	-0.0002	0.0058	1.00 [0.99, 1.01]	0.977958
diastolic blood pressure	X - 12680	Inverse variance weighted	439	0.0001	0.005	1.00 [0.99, 1.01]	0.979982
diastolic blood pressure	tryptophan	Inverse variance weighted	439	0.0001	0.0048	1.00 [0.99, 1.01]	0.981683
diastolic blood pressure	5alpha-pregnan-3beta,20alpha-diol disulfate	Inverse variance weighted	439	-0.0001	0.0049	1.00 [0.99, 1.01]	0.983148
diastolic blood pressure	S-1-pyrroline-5-carboxylate	Inverse variance weighted	439	-0.0001	0.0048	1.00 [0.99, 1.01]	0.983338
diastolic blood pressure	N-acetylproline	Inverse variance weighted	439	-0.0001	0.0051	1.00 [0.99, 1.01]	0.984131
diastolic blood pressure	paraxanthine	Inverse variance weighted	439	0.0001	0.0049	1.00 [0.99, 1.01]	0.9849
diastolic blood pressure	1-methylnicotinamide	Inverse variance weighted	439	-0.0001	0.0049	1.00 [0.99, 1.01]	0.988568
diastolic blood pressure	3-methoxycatechol sulfate (1)	Inverse variance weighted	439	-0.0001	0.0048	1.00 [0.99, 1.01]	0.988832
diastolic blood pressure	N2-acetyl,N6-methyllysine	Inverse variance weighted	438	-0.0001	0.0049	1.00 [0.99, 1.01]	0.991457
diastolic blood pressure	deoxycholic acid glucuronide	Inverse variance weighted	439	0	0.0051	1.00 [0.99, 1.01]	0.993772
diastolic blood pressure	dihydrocaffeate sulfate (2)	Inverse variance weighted	439	0	0.0054	1.00 [0.99, 1.01]	0.994697
diastolic blood pressure	X - 18345	Inverse variance weighted	439	0	0.0058	1.00 [0.99, 1.01]	0.996522
diastolic blood pressure	5alpha-pregnan-diol disulfate	Inverse variance weighted	439	0	0.0067	1.00 [0.99, 1.01]	0.997336
diastolic blood pressure	X - 24556	Inverse variance weighted	439	0	0.0048	1.00 [0.99, 1.01]	0.998693

## Sheet: Table S9
Table S9. Two sample MR results of SBP on metabolites.
Exposure	Outcome	Method	n_SNP	Beta	Se	OR [95% CI]	Pval
systolic blood pressure	2-hydroxyhippurate (salicylurate)	Inverse variance weighted	438	0.0118	0.0027	1.01 [1.01, 1.02]	1.68545e-05
systolic blood pressure	X - 21829	Inverse variance weighted	437	0.0119	0.0028	1.01 [1.01, 1.02]	1.95342e-05
systolic blood pressure	salicylate	Inverse variance weighted	438	0.0117	0.0028	1.01 [1.01, 1.02]	2.88605e-05
systolic blood pressure	X - 13553	Inverse variance weighted	438	0.0111	0.0029	1.01 [1.01, 1.02]	0.000113615
systolic blood pressure	methyl indole-3-acetate	Inverse variance weighted	438	0.0118	0.0031	1.01 [1.01, 1.02]	0.000127762
systolic blood pressure	X - 18886	Inverse variance weighted	438	0.0099	0.0029	1.01 [1.00, 1.02]	0.000530067
systolic blood pressure	taurocholenate sulfate*	Inverse variance weighted	438	0.0102	0.003	1.01 [1.00, 1.02]	0.000667984
systolic blood pressure	3-hydroxyoleoylcarnitine	Inverse variance weighted	438	0.0095	0.0028	1.01 [1.00, 1.02]	0.000836898
systolic blood pressure	(S)-3-hydroxybutyrylcarnitine	Inverse variance weighted	438	0.0088	0.0026	1.01 [1.00, 1.01]	0.000889946
systolic blood pressure	4-cholesten-3-one	Inverse variance weighted	438	-0.0103	0.0032	0.99 [0.98, 1.00]	0.00106728
systolic blood pressure	3,4-dihydroxybutyrate	Inverse variance weighted	438	0.0092	0.0028	1.01 [1.00, 1.01]	0.00112483
systolic blood pressure	4-hydroxyhippurate	Inverse variance weighted	438	0.0091	0.003	1.01 [1.00, 1.02]	0.00196799
systolic blood pressure	3-ureidopropionate	Inverse variance weighted	438	0.0086	0.0028	1.01 [1.00, 1.01]	0.00212016
systolic blood pressure	3-hydroxyhexanoate	Inverse variance weighted	438	0.0084	0.0028	1.01 [1.00, 1.01]	0.0021673
systolic blood pressure	X - 21471	Inverse variance weighted	438	0.0093	0.003	1.01 [1.00, 1.02]	0.00237378
systolic blood pressure	acetylcarnitine (C2)	Inverse variance weighted	438	0.0082	0.0027	1.01 [1.00, 1.01]	0.00268769
systolic blood pressure	1-palmitoyl-2-stearoyl-GPC (16:0/18:0)	Inverse variance weighted	438	-0.0084	0.0028	0.99 [0.99, 1.00]	0.00283971
systolic blood pressure	xanthine	Inverse variance weighted	438	0.0088	0.0029	1.01 [1.00, 1.01]	0.00291538
systolic blood pressure	N-acetyl-2-aminooctanoate*	Inverse variance weighted	438	0.0082	0.0028	1.01 [1.00, 1.01]	0.00298883
systolic blood pressure	5-hydroxymethyl-2-furoylcarnitine*	Inverse variance weighted	438	0.011	0.0038	1.01 [1.00, 1.02]	0.00400458
systolic blood pressure	3-hydroxyhexanoylcarnitine (1)	Inverse variance weighted	438	0.0078	0.0027	1.01 [1.00, 1.01]	0.00402123
systolic blood pressure	2-hydroxypalmitate	Inverse variance weighted	438	0.0081	0.0028	1.01 [1.00, 1.01]	0.00419163
systolic blood pressure	X - 18922	Inverse variance weighted	438	0.0081	0.0028	1.01 [1.00, 1.01]	0.00435122
systolic blood pressure	glutamine_degradant*	Inverse variance weighted	438	0.0074	0.0026	1.01 [1.00, 1.01]	0.00474765
systolic blood pressure	1-stearoyl-GPC (18:0)	Inverse variance weighted	438	-0.0078	0.0028	0.99 [0.99, 1.00]	0.00489947
systolic blood pressure	3-methylxanthine	Inverse variance weighted	438	0.008	0.0028	1.01 [1.00, 1.01]	0.00496742
systolic blood pressure	glutamine conjugate of C6H10O2 (2)*	Inverse variance weighted	438	0.0076	0.0027	1.01 [1.00, 1.01]	0.0052058
systolic blood pressure	glycosyl-N-tricosanoyl-sphingadienine (d18:2/23:0)*	Inverse variance weighted	438	-0.0085	0.0031	0.99 [0.99, 1.00]	0.00565151
systolic blood pressure	glutamine conjugate of C6H10O2 (1)*	Inverse variance weighted	438	0.0077	0.0028	1.01 [1.00, 1.01]	0.00570256
systolic blood pressure	(R)-3-hydroxybutyrylcarnitine	Inverse variance weighted	438	0.0079	0.0029	1.01 [1.00, 1.01]	0.00577577
systolic blood pressure	3-methoxytyrosine	Inverse variance weighted	438	0.0083	0.003	1.01 [1.00, 1.01]	0.00595205
systolic blood pressure	dimethyl sulfone	Inverse variance weighted	438	0.0078	0.0029	1.01 [1.00, 1.01]	0.00618863
systolic blood pressure	X - 25828	Inverse variance weighted	438	-0.0076	0.0028	0.99 [0.99, 1.00]	0.00625689
systolic blood pressure	X - 25420	Inverse variance weighted	438	0.0074	0.0027	1.01 [1.00, 1.01]	0.00658954
systolic blood pressure	salicyluric glucuronide*	Inverse variance weighted	439	0.0098	0.0036	1.01 [1.00, 1.02]	0.00704504
systolic blood pressure	isovalerylglycine	Inverse variance weighted	438	-0.0082	0.0031	0.99 [0.99, 1.00]	0.00783661
systolic blood pressure	glycosyl-N-palmitoyl-sphingosine (d18:1/16:0)	Inverse variance weighted	438	-0.0075	0.0028	0.99 [0.99, 1.00]	0.00788113
systolic blood pressure	p-cresol sulfate	Inverse variance weighted	438	0.0072	0.0027	1.01 [1.00, 1.01]	0.00798331
systolic blood pressure	(16 or 17)-methylstearate (a19:0 or i19:0)	Inverse variance weighted	438	0.0075	0.0028	1.01 [1.00, 1.01]	0.00799298
systolic blood pressure	1-palmitoyl-GPC (16:0)	Inverse variance weighted	438	-0.0075	0.0028	0.99 [0.99, 1.00]	0.00800441
systolic blood pressure	beta-citrylglutamate	Inverse variance weighted	438	0.008	0.003	1.01 [1.00, 1.01]	0.00833468
systolic blood pressure	3-hydroxydecanoate	Inverse variance weighted	438	0.0072	0.0027	1.01 [1.00, 1.01]	0.00884094
systolic blood pressure	maltose	Inverse variance weighted	438	0.0082	0.0032	1.01 [1.00, 1.01]	0.00894428
systolic blood pressure	taurochenodeoxycholic acid 3-sulfate	Inverse variance weighted	438	0.0084	0.0032	1.01 [1.00, 1.01]	0.00896803
systolic blood pressure	X - 24812	Inverse variance weighted	438	0.0075	0.0029	1.01 [1.00, 1.01]	0.00967213
systolic blood pressure	glutamine conjugate of C7H12O2*	Inverse variance weighted	438	0.0071	0.0028	1.01 [1.00, 1.01]	0.0101584
systolic blood pressure	X - 24801	Inverse variance weighted	438	0.0078	0.003	1.01 [1.00, 1.01]	0.0106039
systolic blood pressure	glycosyl-N-behenoyl-sphingadienine (d18:2/22:0)*	Inverse variance weighted	438	-0.0073	0.0029	0.99 [0.99, 1.00]	0.0108271
systolic blood pressure	bilirubin (E,Z or Z,E)*	Inverse variance weighted	438	0.0071	0.0028	1.01 [1.00, 1.01]	0.011001
systolic blood pressure	X - 13007	Inverse variance weighted	438	-0.0082	0.0033	0.99 [0.99, 1.00]	0.0113173
systolic blood pressure	isobutyrylglycine	Inverse variance weighted	438	-0.0076	0.003	0.99 [0.99, 1.00]	0.0113562
systolic blood pressure	bilirubin (Z,Z)	Inverse variance weighted	438	0.0071	0.0028	1.01 [1.00, 1.01]	0.0113904
systolic blood pressure	glycerol 3-phosphate	Inverse variance weighted	438	-0.0072	0.0028	0.99 [0.99, 1.00]	0.0114029
systolic blood pressure	2,6-dihydroxybenzoic acid	Inverse variance weighted	438	0.0071	0.0028	1.01 [1.00, 1.01]	0.0117239
systolic blood pressure	X - 21736	Inverse variance weighted	438	0.007	0.0028	1.01 [1.00, 1.01]	0.0123416
systolic blood pressure	pantothenate	Inverse variance weighted	438	0.0069	0.0028	1.01 [1.00, 1.01]	0.0125549
systolic blood pressure	glucose	Inverse variance weighted	438	0.007	0.0028	1.01 [1.00, 1.01]	0.0126767
systolic blood pressure	3-hydroxydodecanedioate*	Inverse variance weighted	438	0.0075	0.003	1.01 [1.00, 1.01]	0.013055
systolic blood pressure	phosphate	Inverse variance weighted	438	-0.0071	0.0029	0.99 [0.99, 1.00]	0.0132939
systolic blood pressure	3-hydroxysebacate	Inverse variance weighted	438	0.0072	0.0029	1.01 [1.00, 1.01]	0.0133334
systolic blood pressure	vanillylmandelate (VMA)	Inverse variance weighted	438	0.0071	0.0029	1.01 [1.00, 1.01]	0.0136275
systolic blood pressure	succinoyltaurine	Inverse variance weighted	438	0.0071	0.0029	1.01 [1.00, 1.01]	0.0137846
systolic blood pressure	glycosyl ceramide (d18:2/24:1, d18:1/24:2)*	Inverse variance weighted	438	-0.007	0.0029	0.99 [0.99, 1.00]	0.0140458
systolic blood pressure	xylose	Inverse variance weighted	438	-0.0077	0.0031	0.99 [0.99, 1.00]	0.0140502
systolic blood pressure	1-methyl-4-imidazoleacetate	Inverse variance weighted	437	0.0071	0.0029	1.01 [1.00, 1.01]	0.0143431
systolic blood pressure	urate	Inverse variance weighted	438	0.0063	0.0026	1.01 [1.00, 1.01]	0.0155316
systolic blood pressure	ornithine	Inverse variance weighted	438	-0.0073	0.003	0.99 [0.99, 1.00]	0.0159013
systolic blood pressure	3-hydroxylaurate	Inverse variance weighted	438	0.0066	0.0028	1.01 [1.00, 1.01]	0.0161805
systolic blood pressure	perfluorooctanoate (PFOA)	Inverse variance weighted	438	0.0066	0.0027	1.01 [1.00, 1.01]	0.016928
systolic blood pressure	X - 11478	Inverse variance weighted	438	0.0067	0.0028	1.01 [1.00, 1.01]	0.0171396
systolic blood pressure	X - 12101	Inverse variance weighted	438	0.0067	0.0028	1.01 [1.00, 1.01]	0.0177443
systolic blood pressure	4-methylcatechol sulfate	Inverse variance weighted	438	0.0066	0.0028	1.01 [1.00, 1.01]	0.0182048
systolic blood pressure	cortolone glucuronide (1)	Inverse variance weighted	438	0.0066	0.0028	1.01 [1.00, 1.01]	0.018286
systolic blood pressure	cholate	Inverse variance weighted	438	-0.007	0.003	0.99 [0.99, 1.00]	0.0196807
systolic blood pressure	tetradecadienedioate (C14:2-DC)*	Inverse variance weighted	438	0.0067	0.0029	1.01 [1.00, 1.01]	0.0205679
systolic blood pressure	indoleacetylglutamine	Inverse variance weighted	438	0.0073	0.0032	1.01 [1.00, 1.01]	0.0207668
systolic blood pressure	butyrylcarnitine (C4)	Inverse variance weighted	438	0.0067	0.0029	1.01 [1.00, 1.01]	0.0210157
systolic blood pressure	cholesterol	Inverse variance weighted	438	-0.0067	0.0029	0.99 [0.99, 1.00]	0.0214721
systolic blood pressure	X - 22776	Inverse variance weighted	438	-0.0074	0.0032	0.99 [0.99, 1.00]	0.0219157
systolic blood pressure	N4-acetylcytidine	Inverse variance weighted	438	0.0071	0.0031	1.01 [1.00, 1.01]	0.0220122
systolic blood pressure	3-hydroxyoctanoate	Inverse variance weighted	438	0.0063	0.0028	1.01 [1.00, 1.01]	0.0228486
systolic blood pressure	3beta-hydroxy-5-cholestenoate	Inverse variance weighted	438	0.0064	0.0028	1.01 [1.00, 1.01]	0.0238586
systolic blood pressure	taurolithocholate 3-sulfate	Inverse variance weighted	438	0.0066	0.0029	1.01 [1.00, 1.01]	0.0240979
systolic blood pressure	X - 21312	Inverse variance weighted	438	0.0083	0.0037	1.01 [1.00, 1.02]	0.0244341
systolic blood pressure	bilirubin degradation product, C17H18N2O4 (2)**	Inverse variance weighted	438	0.0063	0.0028	1.01 [1.00, 1.01]	0.0255503
systolic blood pressure	hypotaurine	Inverse variance weighted	438	0.0065	0.0029	1.01 [1.00, 1.01]	0.0256155
systolic blood pressure	X - 21319	Inverse variance weighted	438	0.0064	0.0029	1.01 [1.00, 1.01]	0.0265967
systolic blood pressure	4-allylcatechol sulfate	Inverse variance weighted	438	0.0067	0.003	1.01 [1.00, 1.01]	0.0271139
systolic blood pressure	taurodeoxycholic acid 3-sulfate	Inverse variance weighted	438	0.0067	0.003	1.01 [1.00, 1.01]	0.0274258
systolic blood pressure	N-acetylglutamate	Inverse variance weighted	438	0.0063	0.0029	1.01 [1.00, 1.01]	0.0278753
systolic blood pressure	hexanoylglutamine	Inverse variance weighted	437	0.0062	0.0028	1.01 [1.00, 1.01]	0.0286966
systolic blood pressure	X - 24947	Inverse variance weighted	438	0.0062	0.0028	1.01 [1.00, 1.01]	0.029493
systolic blood pressure	bilirubin (E,E)*	Inverse variance weighted	438	0.0064	0.003	1.01 [1.00, 1.01]	0.0295226
systolic blood pressure	bilirubin degradation product, C17H18N2O4 (1)**	Inverse variance weighted	438	0.0061	0.0028	1.01 [1.00, 1.01]	0.0297094
systolic blood pressure	4-hydroxyphenylacetate	Inverse variance weighted	438	0.0062	0.0029	1.01 [1.00, 1.01]	0.0298689
systolic blood pressure	tyramine O-sulfate	Inverse variance weighted	438	0.0067	0.0031	1.01 [1.00, 1.01]	0.0299504
systolic blood pressure	vanillactate	Inverse variance weighted	438	0.0061	0.0028	1.01 [1.00, 1.01]	0.0312022
systolic blood pressure	ethyl alpha-glucopyranoside	Inverse variance weighted	438	0.0067	0.0031	1.01 [1.00, 1.01]	0.0327754
systolic blood pressure	dihomo-linoleate (20:2n6)	Inverse variance weighted	438	0.0059	0.0028	1.01 [1.00, 1.01]	0.0330807
systolic blood pressure	5,6-dihydrouridine	Inverse variance weighted	438	0.0062	0.0029	1.01 [1.00, 1.01]	0.0334275
systolic blood pressure	taurodeoxycholate	Inverse variance weighted	439	0.0064	0.003	1.01 [1.00, 1.01]	0.0335963
systolic blood pressure	sebacate (C10-DC)	Inverse variance weighted	438	0.0061	0.0029	1.01 [1.00, 1.01]	0.0343856
systolic blood pressure	2-hydroxyarachidate*	Inverse variance weighted	438	0.006	0.0029	1.01 [1.00, 1.01]	0.034663
systolic blood pressure	X - 15461	Inverse variance weighted	438	0.0058	0.0027	1.01 [1.00, 1.01]	0.0346773
systolic blood pressure	X - 12839	Inverse variance weighted	438	0.0078	0.0037	1.01 [1.00, 1.02]	0.0351275
systolic blood pressure	malonylcarnitine	Inverse variance weighted	438	0.0073	0.0035	1.01 [1.00, 1.01]	0.03571
systolic blood pressure	acetoacetate	Inverse variance weighted	438	0.0065	0.0031	1.01 [1.00, 1.01]	0.0371539
systolic blood pressure	X - 23997	Inverse variance weighted	439	0.0059	0.0029	1.01 [1.00, 1.01]	0.038275
systolic blood pressure	X - 13728	Inverse variance weighted	438	0.006	0.0029	1.01 [1.00, 1.01]	0.0392168
systolic blood pressure	5-dodecenoate (12:1n7)	Inverse variance weighted	438	0.0054	0.0026	1.01 [1.00, 1.01]	0.039308
systolic blood pressure	10-heptadecenoate (17:1n7)	Inverse variance weighted	438	0.0058	0.0028	1.01 [1.00, 1.01]	0.0394788
systolic blood pressure	octadecenedioylcarnitine (C18:1-DC)*	Inverse variance weighted	438	0.0059	0.0029	1.01 [1.00, 1.01]	0.0396402
systolic blood pressure	palmitoyl sphingomyelin (d18:1/16:0)	Inverse variance weighted	438	-0.006	0.0029	0.99 [0.99, 1.00]	0.0413036
systolic blood pressure	3-carboxy-4-methyl-5-pentyl-2-furanpropionate (3-CMPFP)**	Inverse variance weighted	437	0.0057	0.0028	1.01 [1.00, 1.01]	0.0413369
systolic blood pressure	N-acetylmethionine	Inverse variance weighted	438	0.0059	0.0029	1.01 [1.00, 1.01]	0.0415157
systolic blood pressure	N-oleoyltaurine	Inverse variance weighted	438	0.006	0.0029	1.01 [1.00, 1.01]	0.0418556
systolic blood pressure	hydroxy-CMPF*	Inverse variance weighted	438	-0.0057	0.0028	0.99 [0.99, 1.00]	0.042916
systolic blood pressure	docosadienoate (22:2n6)	Inverse variance weighted	438	0.0057	0.0028	1.01 [1.00, 1.01]	0.0437743
systolic blood pressure	1-linolenoyl-GPC (18:3)*	Inverse variance weighted	438	-0.0056	0.0028	0.99 [0.99, 1.00]	0.0451642
systolic blood pressure	X - 21353	Inverse variance weighted	438	0.0055	0.0028	1.01 [1.00, 1.01]	0.0456962
systolic blood pressure	behenoyl sphingomyelin (d18:1/22:0)*	Inverse variance weighted	438	-0.0055	0.0028	0.99 [0.99, 1.00]	0.0457984
systolic blood pressure	mannose	Inverse variance weighted	438	0.0058	0.0029	1.01 [1.00, 1.01]	0.0458737
systolic blood pressure	X - 22520	Inverse variance weighted	439	0.0069	0.0035	1.01 [1.00, 1.01]	0.0465636
systolic blood pressure	5-hydroxylysine	Inverse variance weighted	438	0.0057	0.0029	1.01 [1.00, 1.01]	0.0469147
systolic blood pressure	palmitoleoylcarnitine (C16:1)*	Inverse variance weighted	438	0.0053	0.0027	1.01 [1.00, 1.01]	0.0472161
systolic blood pressure	glycosyl ceramide (d18:1/20:0, d16:1/22:0)*	Inverse variance weighted	438	-0.0057	0.0029	0.99 [0.99, 1.00]	0.0476265
systolic blood pressure	glycochenodeoxycholate 3-sulfate	Inverse variance weighted	438	0.006	0.003	1.01 [1.00, 1.01]	0.0477711
systolic blood pressure	3-methoxytyramine sulfate	Inverse variance weighted	439	0.0068	0.0035	1.01 [1.00, 1.01]	0.0478688
systolic blood pressure	ethylmalonate	Inverse variance weighted	438	0.0058	0.0029	1.01 [1.00, 1.01]	0.0488326
systolic blood pressure	oleate/vaccenate (18:1)	Inverse variance weighted	438	0.0054	0.0028	1.01 [1.00, 1.01]	0.0497622
systolic blood pressure	eicosenoate (20:1)	Inverse variance weighted	438	0.0054	0.0028	1.01 [1.00, 1.01]	0.0498449
systolic blood pressure	N-acetylhistidine	Inverse variance weighted	439	0.0058	0.003	1.01 [1.00, 1.01]	0.0505582
systolic blood pressure	X - 18888	Inverse variance weighted	438	0.0058	0.003	1.01 [1.00, 1.01]	0.0508585
systolic blood pressure	X - 14939	Inverse variance weighted	438	0.0054	0.0028	1.01 [1.00, 1.01]	0.0525394
systolic blood pressure	X - 25433	Inverse variance weighted	438	0.0067	0.0035	1.01 [1.00, 1.01]	0.0525648
systolic blood pressure	N-acetylputrescine	Inverse variance weighted	438	0.0054	0.0028	1.01 [1.00, 1.01]	0.052998
systolic blood pressure	nonadecanoate (19:0)	Inverse variance weighted	438	0.0055	0.0029	1.01 [1.00, 1.01]	0.0542455
systolic blood pressure	bilirubin degradation product, C17H18N2O4 (3)**	Inverse variance weighted	438	0.0054	0.0028	1.01 [1.00, 1.01]	0.0545389
systolic blood pressure	tetrahydrocortisol glucuronide	Inverse variance weighted	438	0.0053	0.0027	1.01 [1.00, 1.01]	0.0549735
systolic blood pressure	arachidonate (20:4n6)	Inverse variance weighted	438	0.0053	0.0028	1.01 [1.00, 1.01]	0.0553329
systolic blood pressure	N2,N2-dimethylguanosine	Inverse variance weighted	438	0.0051	0.0027	1.01 [1.00, 1.01]	0.0554121
systolic blood pressure	N-palmitoyl-sphingosine (d18:1/16:0)	Inverse variance weighted	438	-0.0057	0.003	0.99 [0.99, 1.00]	0.0559286
systolic blood pressure	erythronate*	Inverse variance weighted	438	0.0056	0.0029	1.01 [1.00, 1.01]	0.055983
systolic blood pressure	sphingomyelin (d18:0/20:0, d16:0/22:0)*	Inverse variance weighted	438	0.0054	0.0028	1.01 [1.00, 1.01]	0.0560523
systolic blood pressure	4-ethylphenylsulfate	Inverse variance weighted	438	-0.0054	0.0028	0.99 [0.99, 1.00]	0.0563796
systolic blood pressure	N-acetylglucosaminylasparagine	Inverse variance weighted	438	-0.0055	0.0029	0.99 [0.99, 1.00]	0.0566163
systolic blood pressure	2-hydroxystearate	Inverse variance weighted	438	0.0053	0.0028	1.01 [1.00, 1.01]	0.058429
systolic blood pressure	biliverdin	Inverse variance weighted	438	0.005	0.0027	1.01 [1.00, 1.01]	0.0594329
systolic blood pressure	3-hydroxy-3-methylglutarate	Inverse variance weighted	438	0.0054	0.0028	1.01 [1.00, 1.01]	0.0595426
systolic blood pressure	myristoylcarnitine (C14)	Inverse variance weighted	438	0.0051	0.0027	1.01 [1.00, 1.01]	0.0602436
systolic blood pressure	hexadecanedioate (C16-DC)	Inverse variance weighted	438	0.0052	0.0028	1.01 [1.00, 1.01]	0.0606154
systolic blood pressure	glycerophosphoethanolamine	Inverse variance weighted	438	-0.0055	0.0029	0.99 [0.99, 1.00]	0.0614034
systolic blood pressure	X - 12812	Inverse variance weighted	438	0.006	0.0032	1.01 [1.00, 1.01]	0.0627261
systolic blood pressure	N-acetyl-1-methylhistidine*	Inverse variance weighted	437	0.0054	0.0029	1.01 [1.00, 1.01]	0.0633308
systolic blood pressure	propionylglycine	Inverse variance weighted	439	-0.0056	0.003	0.99 [0.99, 1.00]	0.0637228
systolic blood pressure	indoleacetate	Inverse variance weighted	438	0.0052	0.0028	1.01 [1.00, 1.01]	0.064367
systolic blood pressure	benzoate	Inverse variance weighted	438	-0.0055	0.003	0.99 [0.99, 1.00]	0.064747
systolic blood pressure	X - 22509	Inverse variance weighted	439	0.0065	0.0035	1.01 [1.00, 1.01]	0.0649932
systolic blood pressure	N-methylhydroxyproline**	Inverse variance weighted	438	0.0057	0.0031	1.01 [1.00, 1.01]	0.0652569
systolic blood pressure	(2 or 3)-decenoate (10:1n7 or n8)	Inverse variance weighted	438	0.0051	0.0028	1.01 [1.00, 1.01]	0.0655389
systolic blood pressure	X - 23782	Inverse variance weighted	438	0.0051	0.0028	1.01 [1.00, 1.01]	0.0669813
systolic blood pressure	7-methylguanine	Inverse variance weighted	438	0.0053	0.0029	1.01 [1.00, 1.01]	0.0670778
systolic blood pressure	aconitate [cis or trans]	Inverse variance weighted	438	0.0051	0.0028	1.01 [1.00, 1.01]	0.0672458
systolic blood pressure	1-(1-enyl-palmitoyl)-GPC (P-16:0)*	Inverse variance weighted	438	-0.0053	0.0029	0.99 [0.99, 1.00]	0.0676377
systolic blood pressure	3-hydroxy-2-ethylpropionate	Inverse variance weighted	438	0.0053	0.0029	1.01 [1.00, 1.01]	0.0679178
systolic blood pressure	3-hydroxymyristate	Inverse variance weighted	438	0.005	0.0027	1.01 [1.00, 1.01]	0.0686253
systolic blood pressure	palmitoleate (16:1n7)	Inverse variance weighted	438	0.005	0.0028	1.01 [1.00, 1.01]	0.0687615
systolic blood pressure	pregnenediol sulfate (C21H34O5S)*	Inverse variance weighted	437	-0.005	0.0028	1.00 [0.99, 1.00]	0.0692495
systolic blood pressure	X - 15486	Inverse variance weighted	437	0.005	0.0028	1.01 [1.00, 1.01]	0.0696479
systolic blood pressure	1-palmitoyl-2-docosahexaenoyl-GPE (16:0/22:6)*	Inverse variance weighted	438	0.0051	0.0028	1.01 [1.00, 1.01]	0.0708221
systolic blood pressure	4-hydroxyglutamate	Inverse variance weighted	438	0.0055	0.003	1.01 [1.00, 1.01]	0.071108
systolic blood pressure	palmitate (16:0)	Inverse variance weighted	438	0.005	0.0028	1.01 [1.00, 1.01]	0.07111
systolic blood pressure	X - 17653	Inverse variance weighted	438	0.0054	0.003	1.01 [1.00, 1.01]	0.0711107
systolic blood pressure	(S)-a-amino-omega-caprolactam	Inverse variance weighted	438	0.0048	0.0026	1.00 [1.00, 1.01]	0.0718849
systolic blood pressure	thioproline	Inverse variance weighted	438	-0.0053	0.0029	0.99 [0.99, 1.00]	0.0720132
systolic blood pressure	theobromine	Inverse variance weighted	438	0.0051	0.0029	1.01 [1.00, 1.01]	0.0722938
systolic blood pressure	hexadecenedioate (C16:1-DC)*	Inverse variance weighted	438	0.0051	0.0028	1.01 [1.00, 1.01]	0.0733013
systolic blood pressure	2-hydroxy-3-methylvalerate	Inverse variance weighted	438	-0.0047	0.0026	1.00 [0.99, 1.00]	0.073377
systolic blood pressure	N-carbamoylalanine	Inverse variance weighted	438	0.0053	0.0029	1.01 [1.00, 1.01]	0.0738929
systolic blood pressure	1-oleoyl-2-arachidonoyl-GPE (18:1/20:4)*	Inverse variance weighted	438	0.0051	0.0028	1.01 [1.00, 1.01]	0.0743901
systolic blood pressure	sphingomyelin (d18:2/16:0, d18:1/16:1)*	Inverse variance weighted	438	-0.0047	0.0026	1.00 [0.99, 1.00]	0.0744494
systolic blood pressure	lithocholate sulfate (1)	Inverse variance weighted	438	0.0051	0.0029	1.01 [1.00, 1.01]	0.0747098
systolic blood pressure	X - 16580	Inverse variance weighted	438	0.0049	0.0028	1.00 [1.00, 1.01]	0.075367
systolic blood pressure	1-palmitoyl-2-arachidonoyl-GPE (16:0/20:4)*	Inverse variance weighted	438	0.0052	0.0029	1.01 [1.00, 1.01]	0.0759546
systolic blood pressure	dodecenedioate (C12:1-DC)*	Inverse variance weighted	438	0.0049	0.0028	1.00 [1.00, 1.01]	0.0766957
systolic blood pressure	stearate (18:0)	Inverse variance weighted	438	0.005	0.0029	1.01 [1.00, 1.01]	0.0776835
systolic blood pressure	taurochenodeoxycholate	Inverse variance weighted	438	0.005	0.0028	1.01 [1.00, 1.01]	0.0779561
systolic blood pressure	nisinate (24:6n3)	Inverse variance weighted	439	0.0069	0.0039	1.01 [1.00, 1.01]	0.0779944
systolic blood pressure	myristoleoylcarnitine (C14:1)*	Inverse variance weighted	438	0.0048	0.0027	1.00 [1.00, 1.01]	0.0781117
systolic blood pressure	oleoylcarnitine (C18:1)	Inverse variance weighted	438	0.005	0.0028	1.00 [1.00, 1.01]	0.0786239
systolic blood pressure	4-methylguaiacol sulfate	Inverse variance weighted	439	0.0053	0.003	1.01 [1.00, 1.01]	0.0788161
systolic blood pressure	3-(3-amino-3-carboxypropyl)uridine*	Inverse variance weighted	437	0.0052	0.0029	1.01 [1.00, 1.01]	0.0791796
systolic blood pressure	cis-3,4-methyleneheptanoylcarnitine	Inverse variance weighted	438	0.0048	0.0028	1.00 [1.00, 1.01]	0.0813383
systolic blood pressure	heptenedioate (C7:1-DC)*	Inverse variance weighted	438	0.0048	0.0028	1.00 [1.00, 1.01]	0.0820904
systolic blood pressure	X - 17335	Inverse variance weighted	438	0.0051	0.0029	1.01 [1.00, 1.01]	0.0821294
systolic blood pressure	pregnenolone sulfate	Inverse variance weighted	438	-0.0052	0.003	0.99 [0.99, 1.00]	0.0824466
systolic blood pressure	X - 17357	Inverse variance weighted	438	0.0051	0.003	1.01 [1.00, 1.01]	0.0828723
systolic blood pressure	levulinoylcarnitine	Inverse variance weighted	438	0.0053	0.003	1.01 [1.00, 1.01]	0.0830817
systolic blood pressure	X - 23655	Inverse variance weighted	439	-0.0054	0.0031	0.99 [0.99, 1.00]	0.0832256
systolic blood pressure	2-aminoheptanoate	Inverse variance weighted	438	0.0052	0.003	1.01 [1.00, 1.01]	0.0836217
systolic blood pressure	X - 12306	Inverse variance weighted	439	-0.0058	0.0034	0.99 [0.99, 1.00]	0.0841871
systolic blood pressure	4-methylhexanoylglutamine	Inverse variance weighted	438	0.0062	0.0036	1.01 [1.00, 1.01]	0.0846662
systolic blood pressure	2-hydroxybutyrate/2-hydroxyisobutyrate	Inverse variance weighted	438	0.0051	0.003	1.01 [1.00, 1.01]	0.0848199
systolic blood pressure	tetradecanedioate (C14-DC)	Inverse variance weighted	438	0.0047	0.0027	1.00 [1.00, 1.01]	0.086102
systolic blood pressure	3-hydroxyoctanoylcarnitine (1)	Inverse variance weighted	438	0.0047	0.0028	1.00 [1.00, 1.01]	0.0865065
systolic blood pressure	glycerophosphorylcholine (GPC)	Inverse variance weighted	438	-0.0049	0.0028	1.00 [0.99, 1.00]	0.0866429
systolic blood pressure	X - 16964	Inverse variance weighted	438	-0.0052	0.003	0.99 [0.99, 1.00]	0.0872593
systolic blood pressure	N-stearoyl-sphinganine (d18:0/18:0)*	Inverse variance weighted	438	0.0055	0.0032	1.01 [1.00, 1.01]	0.0873256
systolic blood pressure	1-linoleoyl-2-arachidonoyl-GPC (18:2/20:4n6)*	Inverse variance weighted	438	-0.0047	0.0028	1.00 [0.99, 1.00]	0.0873928
systolic blood pressure	X - 24334	Inverse variance weighted	439	0.0051	0.003	1.01 [1.00, 1.01]	0.087895
systolic blood pressure	X - 12026	Inverse variance weighted	438	0.005	0.0029	1.01 [1.00, 1.01]	0.0886985
systolic blood pressure	X - 12906	Inverse variance weighted	438	0.0049	0.0029	1.00 [1.00, 1.01]	0.0887816
systolic blood pressure	orotate	Inverse variance weighted	437	0.005	0.003	1.01 [1.00, 1.01]	0.0901093
systolic blood pressure	10-nonadecenoate (19:1n9)	Inverse variance weighted	438	0.0048	0.0028	1.00 [1.00, 1.01]	0.0906997
systolic blood pressure	N,N,N-trimethyl-5-aminovalerate	Inverse variance weighted	438	0.005	0.0029	1.00 [1.00, 1.01]	0.0907985
systolic blood pressure	caproate (6:0)	Inverse variance weighted	438	0.0049	0.0029	1.00 [1.00, 1.01]	0.0925627
systolic blood pressure	5alpha-androstan-3alpha,17beta-diol disulfate	Inverse variance weighted	438	0.0051	0.003	1.01 [1.00, 1.01]	0.0935845
systolic blood pressure	N-stearoyl-sphingadienine (d18:2/18:0)*	Inverse variance weighted	438	-0.005	0.003	1.00 [0.99, 1.00]	0.0940818
systolic blood pressure	margarate (17:0)	Inverse variance weighted	438	0.0048	0.0029	1.00 [1.00, 1.01]	0.0941216
systolic blood pressure	S-adenosylhomocysteine (SAH)	Inverse variance weighted	438	0.0055	0.0033	1.01 [1.00, 1.01]	0.0948802
systolic blood pressure	taurine	Inverse variance weighted	438	0.0046	0.0028	1.00 [1.00, 1.01]	0.0957474
systolic blood pressure	dehydroepiandrosterone sulfate (DHEA-S)	Inverse variance weighted	438	-0.0046	0.0028	1.00 [0.99, 1.00]	0.0964467
systolic blood pressure	N-acetyltaurine	Inverse variance weighted	438	0.0046	0.0028	1.00 [1.00, 1.01]	0.0973106
systolic blood pressure	catechol glucuronide	Inverse variance weighted	439	0.0062	0.0037	1.01 [1.00, 1.01]	0.0987154
systolic blood pressure	histidine	Inverse variance weighted	438	-0.0046	0.0028	1.00 [0.99, 1.00]	0.0995223
systolic blood pressure	1-ribosyl-imidazoleacetate*	Inverse variance weighted	438	0.0048	0.0029	1.00 [1.00, 1.01]	0.100166
systolic blood pressure	5alpha-androstan-3alpha,17beta-diol monosulfate (2)	Inverse variance weighted	438	0.004	0.0025	1.00 [1.00, 1.01]	0.10189
systolic blood pressure	X - 12117	Inverse variance weighted	438	0.0047	0.0029	1.00 [1.00, 1.01]	0.102182
systolic blood pressure	ursodeoxycholate	Inverse variance weighted	438	-0.0057	0.0035	0.99 [0.99, 1.00]	0.102569
systolic blood pressure	9-hydroxystearate	Inverse variance weighted	438	0.0048	0.003	1.00 [1.00, 1.01]	0.102785
systolic blood pressure	hexadecadienoate (16:2n6)	Inverse variance weighted	438	0.0043	0.0026	1.00 [1.00, 1.01]	0.104163
systolic blood pressure	sphingomyelin (d18:2/23:1)*	Inverse variance weighted	438	-0.0041	0.0025	1.00 [0.99, 1.00]	0.105629
systolic blood pressure	X - 13866	Inverse variance weighted	437	0.0045	0.0028	1.00 [1.00, 1.01]	0.106122
systolic blood pressure	leucine	Inverse variance weighted	438	-0.0048	0.003	1.00 [0.99, 1.00]	0.108627
systolic blood pressure	glycine conjugate of C10H14O2 (1)*	Inverse variance weighted	438	0.0046	0.0028	1.00 [1.00, 1.01]	0.109033
systolic blood pressure	X - 18345	Inverse variance weighted	439	-0.0055	0.0034	0.99 [0.99, 1.00]	0.109263
systolic blood pressure	1-stearoyl-2-oleoyl-GPI (18:0/18:1)*	Inverse variance weighted	438	-0.0045	0.0028	1.00 [0.99, 1.00]	0.109487
systolic blood pressure	2,3-dihydroxy-5-methylthio-4-pentenoate (DMTPA)*	Inverse variance weighted	438	0.0042	0.0027	1.00 [1.00, 1.01]	0.110315
systolic blood pressure	pseudouridine	Inverse variance weighted	436	0.0044	0.0027	1.00 [1.00, 1.01]	0.110361
systolic blood pressure	X - 21733	Inverse variance weighted	439	0.0048	0.003	1.00 [1.00, 1.01]	0.110889
systolic blood pressure	myristoleate (14:1n5)	Inverse variance weighted	438	0.0042	0.0026	1.00 [1.00, 1.01]	0.112245
systolic blood pressure	sphingomyelin (d18:2/24:2)*	Inverse variance weighted	438	-0.0041	0.0026	1.00 [0.99, 1.00]	0.112829
systolic blood pressure	1-methylhistidine	Inverse variance weighted	438	0.0043	0.0027	1.00 [1.00, 1.01]	0.115871
systolic blood pressure	succinylcarnitine (C4-DC)	Inverse variance weighted	437	0.0046	0.0029	1.00 [1.00, 1.01]	0.116761
systolic blood pressure	4-acetamidobutanoate	Inverse variance weighted	438	0.0046	0.0029	1.00 [1.00, 1.01]	0.116998
systolic blood pressure	C-glycosyltryptophan	Inverse variance weighted	436	0.004	0.0026	1.00 [1.00, 1.01]	0.117182
systolic blood pressure	taurocholate	Inverse variance weighted	438	0.0047	0.003	1.00 [1.00, 1.01]	0.117852
systolic blood pressure	octadecanedioate (C18-DC)	Inverse variance weighted	438	0.0045	0.0028	1.00 [1.00, 1.01]	0.117889
systolic blood pressure	3-methylcytidine	Inverse variance weighted	438	-0.0042	0.0027	1.00 [0.99, 1.00]	0.118626
systolic blood pressure	sphingomyelin (d17:1/14:0, d16:1/15:0)*	Inverse variance weighted	438	-0.0042	0.0027	1.00 [0.99, 1.00]	0.119378
systolic blood pressure	sphingomyelin (d18:2/14:0, d18:1/14:1)*	Inverse variance weighted	438	-0.0038	0.0024	1.00 [0.99, 1.00]	0.119765
systolic blood pressure	1-stearoyl-2-arachidonoyl-GPE (18:0/20:4)	Inverse variance weighted	438	0.0046	0.003	1.00 [1.00, 1.01]	0.120026
systolic blood pressure	valine	Inverse variance weighted	438	-0.0047	0.003	1.00 [0.99, 1.00]	0.120774
systolic blood pressure	S-methylcysteine sulfoxide	Inverse variance weighted	438	0.0047	0.003	1.00 [1.00, 1.01]	0.120877
systolic blood pressure	sulfate of piperine metabolite C18H21NO3 (3)*	Inverse variance weighted	438	0.0048	0.0031	1.00 [1.00, 1.01]	0.120941
systolic blood pressure	1-palmitoleoyl-2-linolenoyl-GPC (16:1/18:3)*	Inverse variance weighted	438	-0.0043	0.0028	1.00 [0.99, 1.00]	0.121213
systolic blood pressure	spermidine	Inverse variance weighted	439	0.0046	0.003	1.00 [1.00, 1.01]	0.121485
systolic blood pressure	X - 12104	Inverse variance weighted	438	0.0048	0.0031	1.00 [1.00, 1.01]	0.121875
systolic blood pressure	2-ketocaprylate	Inverse variance weighted	438	0.0044	0.0029	1.00 [1.00, 1.01]	0.122372
systolic blood pressure	erucate (22:1n9)	Inverse variance weighted	438	0.0045	0.0029	1.00 [1.00, 1.01]	0.123093
systolic blood pressure	hexanoylcarnitine (C6)	Inverse variance weighted	438	0.0042	0.0027	1.00 [1.00, 1.01]	0.123601
systolic blood pressure	(N(1) + N(8))-acetylspermidine	Inverse variance weighted	438	0.0044	0.0028	1.00 [1.00, 1.01]	0.123822
systolic blood pressure	stachydrine	Inverse variance weighted	438	0.0043	0.0028	1.00 [1.00, 1.01]	0.125027
systolic blood pressure	sphingomyelin (d18:1/22:1, d18:2/22:0, d16:1/24:1)*	Inverse variance weighted	438	-0.0042	0.0028	1.00 [0.99, 1.00]	0.125979
systolic blood pressure	X - 21821	Inverse variance weighted	438	0.0044	0.0029	1.00 [1.00, 1.01]	0.126016
systolic blood pressure	X - 23678	Inverse variance weighted	438	0.0051	0.0034	1.01 [1.00, 1.01]	0.126257
systolic blood pressure	dihomo-linolenate (20:3n3 or n6)	Inverse variance weighted	438	0.0042	0.0027	1.00 [1.00, 1.01]	0.127026
systolic blood pressure	sphingomyelin (d18:2/24:1, d18:1/24:2)*	Inverse variance weighted	438	-0.0042	0.0027	1.00 [0.99, 1.00]	0.127553
systolic blood pressure	sucrose	Inverse variance weighted	439	0.0044	0.0029	1.00 [1.00, 1.01]	0.127633
systolic blood pressure	sphingomyelin (d18:0/18:0, d19:0/17:0)*	Inverse variance weighted	438	0.0043	0.0028	1.00 [1.00, 1.01]	0.129591
systolic blood pressure	alanine	Inverse variance weighted	438	-0.0045	0.003	1.00 [0.99, 1.00]	0.130261
systolic blood pressure	sphingomyelin (d18:2/18:1)*	Inverse variance weighted	438	-0.0039	0.0026	1.00 [0.99, 1.00]	0.131543
systolic blood pressure	1-palmitoyl-2-arachidonoyl-GPI (16:0/20:4)*	Inverse variance weighted	438	-0.0043	0.0029	1.00 [0.99, 1.00]	0.131685
systolic blood pressure	1-stearoyl-GPE (18:0)	Inverse variance weighted	438	-0.0042	0.0028	1.00 [0.99, 1.00]	0.132187
systolic blood pressure	5-dodecenoylcarnitine (C12:1)	Inverse variance weighted	438	0.0043	0.0029	1.00 [1.00, 1.01]	0.132327
systolic blood pressure	1-lignoceroyl-GPC (24:0)	Inverse variance weighted	438	-0.0044	0.0029	1.00 [0.99, 1.00]	0.132516
systolic blood pressure	gamma-CEHC glucuronide*	Inverse variance weighted	439	0.0052	0.0034	1.01 [1.00, 1.01]	0.133829
systolic blood pressure	21-hydroxypregnenolone disulfate	Inverse variance weighted	438	-0.0047	0.0031	1.00 [0.99, 1.00]	0.13517
systolic blood pressure	pentadecanoate (15:0)	Inverse variance weighted	438	0.0042	0.0028	1.00 [1.00, 1.01]	0.135319
systolic blood pressure	2-hydroxydecanoate	Inverse variance weighted	438	0.0042	0.0028	1.00 [1.00, 1.01]	0.136434
systolic blood pressure	1-(1-enyl-palmitoyl)-2-arachidonoyl-GPE (P-16:0/20:4)*	Inverse variance weighted	438	-0.0041	0.0028	1.00 [0.99, 1.00]	0.140986
systolic blood pressure	stearidonate (18:4n3)	Inverse variance weighted	438	0.0039	0.0027	1.00 [1.00, 1.01]	0.142397
systolic blood pressure	orotidine	Inverse variance weighted	437	0.0042	0.0029	1.00 [1.00, 1.01]	0.142923
systolic blood pressure	3-hydroxy-2-methylpyridine sulfate	Inverse variance weighted	438	-0.0044	0.003	1.00 [0.99, 1.00]	0.143358
systolic blood pressure	3-hydroxyoctanoylcarnitine (2)	Inverse variance weighted	438	0.004	0.0028	1.00 [1.00, 1.01]	0.144595
systolic blood pressure	flavin adenine dinucleotide (FAD)	Inverse variance weighted	438	0.005	0.0034	1.01 [1.00, 1.01]	0.144788
systolic blood pressure	glucuronate	Inverse variance weighted	438	0.0042	0.0029	1.00 [1.00, 1.01]	0.14583
systolic blood pressure	branched-chain, straight-chain, or cyclopropyl 12:1 fatty acid*	Inverse variance weighted	438	0.004	0.0027	1.00 [1.00, 1.01]	0.146488
systolic blood pressure	2,3-dihydroxyisovalerate	Inverse variance weighted	438	0.004	0.0028	1.00 [1.00, 1.01]	0.147567
systolic blood pressure	docosapentaenoate (n3 DPA; 22:5n3)	Inverse variance weighted	438	0.0039	0.0027	1.00 [1.00, 1.01]	0.147645
systolic blood pressure	docosapentaenoate (n6 DPA; 22:5n6)	Inverse variance weighted	438	0.0042	0.0029	1.00 [1.00, 1.01]	0.1485
systolic blood pressure	gamma-glutamylleucine	Inverse variance weighted	438	-0.0042	0.0029	1.00 [0.99, 1.00]	0.14874
systolic blood pressure	1-oleoyl-GPG (18:1)*	Inverse variance weighted	438	0.0044	0.0031	1.00 [1.00, 1.01]	0.149114
systolic blood pressure	X - 24337	Inverse variance weighted	438	0.0044	0.0031	1.00 [1.00, 1.01]	0.150158
systolic blood pressure	13-HODE + 9-HODE	Inverse variance weighted	438	0.004	0.0028	1.00 [1.00, 1.01]	0.150556
systolic blood pressure	adrenate (22:4n6)	Inverse variance weighted	438	0.004	0.0028	1.00 [1.00, 1.01]	0.150578
systolic blood pressure	X - 11632	Inverse variance weighted	438	-0.0043	0.003	1.00 [0.99, 1.00]	0.151281
systolic blood pressure	1-linoleoyl-2-linolenoyl-GPC (18:2/18:3)*	Inverse variance weighted	438	-0.004	0.0028	1.00 [0.99, 1.00]	0.151702
systolic blood pressure	N-palmitoyl-heptadecasphingosine (d17:1/16:0)*	Inverse variance weighted	438	-0.0044	0.0031	1.00 [0.99, 1.00]	0.152046
systolic blood pressure	1-linoleoyl-GPC (18:2)	Inverse variance weighted	438	-0.0042	0.0029	1.00 [0.99, 1.00]	0.152834
systolic blood pressure	X - 17438	Inverse variance weighted	438	0.0045	0.0031	1.00 [1.00, 1.01]	0.153557
systolic blood pressure	behenoyl dihydrosphingomyelin (d18:0/22:0)*	Inverse variance weighted	438	0.0039	0.0028	1.00 [1.00, 1.01]	0.15377
systolic blood pressure	laurylcarnitine (C12)	Inverse variance weighted	438	0.0039	0.0027	1.00 [1.00, 1.01]	0.154035
systolic blood pressure	docosahexaenoate (DHA; 22:6n3)	Inverse variance weighted	438	0.0039	0.0027	1.00 [1.00, 1.01]	0.155739
[truncated: 787 more rows]
